# Supplementary material for: Distinct Long- and Short-Term Adaptive Mechanisms in Pseudomonas aeruginosa
Source: Microbiol Spectr. 2022 Nov 14;10(6):e03043-22. doi: 10.1128/spectrum.03043-22 (PMC9769816; doi:10.1128/spectrum.03043-22)
Supplement: Supplemental file 1 — Data Set S1. Download spectrum.03043-22-s0001.xlsx, XLSX file, 0.1 MB [file spectrum.03043-22-s0001.xlsx]

## Sheet: Tabelle1
Dataset 1: Differential expressed gene between the SCV 24 and REVa,b. Only significantly different expressed genes are shown (pvalue <0,05). Fold change cut off is log 2 = 1,5/-1,5.
SCV24 vs REVa							SCV24 vs REVb
Locus Tag	Gene Name	log2FC					Locus Tag	Gene Name		log2FC
PA14_18580	algD	10703				PA14_18550		alg44		9796
PA14_18510	algE	8335				PA14_18580		algD		9537
PA14_18520	algK	8202				PA14_18510		algE		9234
PA14_18550	alg44	8182				PA14_18520		algK		8112
PA14_18480	algX	7586				PA14_01080		tssG1		8056
PA14_28520		7580				PA14_18500		algG		7518
PA14_01080	tssG1	7499				PA14_18470		algL		7500
PA14_00740		7401				PA14_01060		tssE1		7172
PA14_18430	algJ	7371				PA14_06875		rsmY		7151
PA14_18500	algG	7339				PA14_18480		algX		7038
PA14_43900		7147				PA14_10220		ygiM		7005
PA14_31430		6927				PA14_01070		tssF1		6862
PA14_18450	algI	6813				PA14_17000				6831
PA14_55637	16S-rRNA	6791				PA14_18430		algJ		6742
PA14_38050		6784				PA14_02770		pcaJ		6254
PA14_08570	16S-rRNA	6776				PA14_02900		pcaK		6252
PA14_62090	16S-rRNA	6765				PA14_00740				6239
PA14_70910	16S-rRNA	6762				PA14_01110		vgrG1		6185
PA14_20060		6738				PA14_02760		catI		6164
PA14_18470	algL	6700				PA14_01100		clpB		5968
PA14_18565	alg8	6673				PA14_18565		alg8		5952
PA14_01060	tssE1	6551				PA14_00990		tssA1		5947
PA14_02760	catI	6539				PA14_00860		tagT1		5907
PA14_47130		6416				PA14_01020		tssC1		5881
PA14_18380	algA	6412				PA14_00850		tagS1		5857
PA14_01070	tssF1	6325				PA14_18410		algF		5717
PA14_00990	tssA1	6293				PA14_40660				5705
PA14_18410	algF	6273				PA14_01010		tssB1		5694
PA14_10220	ygiM	6161				PA14_18450		algI		5691
PA14_01110	clpV1	6154				PA14_01030		hcp1		5668
PA14_01020	tssC1	6149				PA14_02790		pcaF		5489
PA14_01100	clpB	6134				PA14_18380		algA		5478
PA14_02900	pcaK	6124				PA14_29190				5242
PA14_33480	sndH	6117				PA14_48150				5165
PA14_14660	ycfJ	6099				PA14_01040		tagJ1		5100
PA14_36790		6086				PA14_40650				5003
PA14_01030	hcp1	6086				PA14_32140		antC		4899
PA14_06875	rsmY	6077				PA14_00890		pppA		4772
PA14_01040	tagJ1	6002				PA14_19150		yigM		4754
PA14_24440		5950				PA14_51500				4742
PA14_01010	tssB1	5937				PA14_32160		antA		4624
PA14_16640		5870				PA14_32150		antB		4564
PA14_02770	pcaJ	5865				PA14_02990				4541
PA14_54740		5858				PA3621.1		rsmZ		4508
PA14_17000		5802				PA14_00940		tssK1		4488
PA14_36850		5783				PA14_00875		ppkA		4474
PA14_00710	osmC	5722				PA14_31430				4423
PA14_33160		5704				PA14_36190				4326
PA14_16630		5659				PA14_20060				4313
PA14_40080		5647				PA14_28520				4259
PA14_54750		5574				PA14_00960		tssJ1		4210
PA14_40650		5531				PA14_32220		catB		4170
PA14_36700		5476				PA14_32230		catC		4151
PA14_68460		5422				PA14_63080		lldP		4142
PA14_04650	pfpI	5418				PA14_00910		tssM1		4113
PA14_32140	antC	5383				PA14_66540				4100
PA14_47120		5327				PA14_33500		pvdH		4071
PA14_02790	pcaF	5267				PA14_00900		tagF1		4047
PA14_32150	antB	5244				PA14_01170				4030
PA14_33460		5240				PA14_01180				3992
PA14_32160	antA	5151				PA14_01230				3937
PA14_01180		5120				PA14_16110				3905
PA14_08600	23S-rRNA	5095				PA14_32240		catA		3863
PA14_55631	23S-rRNA	5088				PA14_56090				3834
PA14_62060	23S-rRNA	5088				PA14_00925		tssL1		3806
PA14_68840		5086				PA14_01200				3792
PA14_70880	23S-rRNA	5084				PA14_10540		fixG		3788
PA14_41300		5055				PA14_28010				3750
PA14_64520		5035				PA14_03050		pobA		3685
PA14_32230	catC	5017				PA14_10490				3667
PA14_68450		4953				PA14_46280				3647
PA14_02990		4929				PA14_29420		ysgA		3616
PA14_37350		4914				PA14_29200				3583
PA14_32220	catB	4905				PA14_41300				3557
PA14_46280		4890				PA14_21260				3535
PA14_53660		4845				PA14_00820		tagQ1		3521
PA14_36820		4790				PA14_01140				3520
PA14_00850	tagS1	4747				PA14_01160				3519
PA14_16110		4674				PA14_18985				3507
PA14_00900	tagF1	4631				PA14_31820		hisC		3501
PA14_40660		4595				PA14_21450				3498
PA14_36540		4561				PA14_24440				3491
PA14_00860	tagT1	4531				PA14_32290				3481
PA14_00890	pppA	4527				PA14_56540				3473
PA14_00940	tssK1	4505				PA14_28000				3467
PA14_00910	tssM1	4416				PA14_33480		sndH		3464
PA14_01140		4380				PA14_69620				3456
PA14_36550		4371				PA14_00830		tagR1		3448
PA14_32240	catA	4360				PA14_12920				3403
PA14_54430	algU	4290				PA14_32080		xylX		3387
PA14_00875	ppkA	4232				PA14_02810		pcaT		3319
PA14_01200		4159				PA14_04180				3316
PA14_72900		4156				PA14_33260		pvdS		3307
PA14_36590	malQ	4153				PA14_28210				3300
PA14_09930		4146				PA14_43310				3266
PA14_23130		4133				PA14_01900		pcaH		3265
PA14_01170		4130				PA14_07330				3257
PA14_54420	mucA	4106				PA14_01910		pcaG		3251
PA14_00925	tssL1	4074				PA14_34000				3220
PA14_07330		4038				PA14_33520				3217
PA14_01190		4029				PA14_31720				3203
PA14_36620		3932				PA14_36450				3187
PA3621.1	rsmZ	3929				PA14_19680				3178
PA14_21680		3899				PA3305.1		phrS		3166
PA14_36530		3890				PA14_10500		ccoN		3114
PA14_03050	pobA	3822				PA14_68460				3091
PA14_29420	ysgA	3817				PA14_72900				3086
PA14_00820	tagQ1	3799				PA14_23130				3084
PA14_21670		3753				PA14_46080				3074
PA14_36740		3733				PA14_13370				3067
PA14_36570	glgA	3705				PA14_45100		muiA		3065
PA14_32080	xylX	3697				PA14_29390				3064
PA14_00830	tagR1	3694				PA14_13260		moaB1		3009
PA14_31820	hisC	3631				PA14_54750				2956
PA14_00960	tssJ1	3626				PA14_41420				2947
PA14_28010		3615				PA14_52270		ldhA		2940
PA14_29190		3589				PA14_02830		pcaB		2933
PA14_09550		3581				PA14_28190				2932
PA14_36670		3571				PA14_32060		xylS		2915
PA14_54410	mucB	3569				PA14_33460				2899
PA14_33520		3558				PA14_10550		cysI		2890
PA14_13590		3535				PA14_10530				2879
PA14_01230		3483				PA14_33690		pvdE		2852
PA14_01160		3473				PA14_34050				2849
PA14_36375		3464				PA14_31750				2834
PA14_36580	glgB	3431				PA14_19030				2829
PA14_29200		3430				PA4704-PA4705		prrH		2817
PA14_32100	xylY	3425				PA14_33280		pvdL		2789
PA14_28000		3415				PA14_31760		cdsA		2778
PA14_33720	pvdN	3411				PA14_63420				2769
PA14_33260	pvdS	3407				PA14_31740				2765
PA14_36810	katE	3383				PA14_01190				2753
PA14_36520		3369				PA14_21470				2751
PA14_35570	pslN	3367				PA14_09480		phzA1		2750
PA14_17730		3351				PA14_13380				2745
PA14_33500	pvdH	3320				PA14_32100		xylY		2745
PA14_02810	pcaT	3287				PA14_16200				2745
PA14_54730		3275				PA14_31730				2734
PA4704-PA4705	prrH	3273				PA14_36540				2715
PA14_09940	pfpI	3245				PA14_00490				2706
PA14_32190		3200				PA14_02930				2663
PA14_10490		3186				PA14_10560				2647
PA14_13600		3182				PA14_13390				2641
PA14_43310		3180				PA14_67830				2640
PA14_36605		3144				PA14_02840		pcaD		2632
PA14_32060	xylS	3129				PA14_45700				2629
PA14_10280		3110				PA14_01150				2611
PA14_22400		3095				PA14_19010				2602
PA14_13610		3067				PA14_32930				2586
PA14_33450	treA	3055				PA14_20920				2583
PA14_29390		3043				PA14_27850		queF		2569
PA14_18985		3041				PA14_30680				2562
PA14_02980		3015				PA14_32780				2559
PA4704.1	prrF1	3014				PA14_02910				2554
PA14_16200		2971				PA14_02850		pcaC		2544
PA14_03030	aroQ2	2970				PA14_68450				2542
PA14_28210		2958				PA4704.1		prrF1		2541
PA14_32780		2950				PA14_03030		aroQ2		2529
PA14_01900	pcaH	2945				PA14_34030				2523
PA14_38350	galU	2935				PA14_54820				2515
PA14_01150		2906				PA14_72690				2510
PA14_28200		2904				PA14_34070				2496
PA14_39190	bacA	2884				PA14_28130				2495
PA14_31720		2873				PA14_32190				2494
PA14_10540	fixG	2863				PA14_17510				2491
PA14_29830		2859				PA14_33810		pvdA		2479
PA14_41420		2837				PA14_10790		ampC		2451
PA14_36730		2836				PA14_23570				2435
PA14_69620		2830				PA14_42960				2434
PA14_57060		2825				PA14_19020				2420
PA14_15770		2796				PA14_35070				2419
PA14_43730		2791				PA14_20940				2415
PA14_00490		2789				PA14_29400		rhs		2415
PA14_21450		2761				PA14_23520				2412
PA14_36840	glgP	2753				PA14_57060				2404
PA14_13580		2744				PA14_21020				2402
PA14_54830		2734				PA14_09470		phzB1		2401
PA14_04180		2730				PA14_20950		fabH2		2398
PA14_29400	rhs	2727				PA14_53210				2394
PA14_33690	pvdE	2715				PA14_30730				2379
PA14_64480	osmE	2701				PA14_28910				2378
PA14_28120		2685				PA14_20610		lecB		2355
PA14_33280	pvdL	2680				PA14_33450		treA		2351
PA14_69925	poxB	2676				PA14_03000				2331
PA14_21830		2675				PA14_35590		pslM		2322
PA14_02830	pcaB	2673				PA14_29820				2319
PA14_20940		2659				PA14_00580				2307
PA14_36490		2643				PA14_39970		phzA2		2305
PA14_33820	pvdQ	2638				PA14_20900				2304
PA14_20920		2629				PA14_00660				2304
PA14_20900		2625				PA14_19990				2299
PA14_49290		2624				PA14_28920				2296
PA14_10790	ampC	2613				PA14_33990				2293
PA14_03610	ycaL	2609				PA14_20070				2292
PA14_36500		2596				PA14_09400		phzS		2292
PA14_68440		2592				PA14_36330		hcnA		2268
PA14_66540		2590				PA14_01540				2263
PA14_00970		2589				PA14_40080				2254
PA14_35590	pslM	2577				PA14_31420				2245
PA14_17910	lipG	2577				PA14_57720		cysD		2238
PA14_72760		2572				PA14_56390				2229
PA14_02850	pcaC	2559				PA14_34460				2206
PA14_31750		2559				PA14_20980				2194
PA14_10270	acoX	2558				PA14_32130		benD		2184
PA14_31740		2557				PA14_21010				2173
PA14_02840	pcaD	2555				PA14_48170				2156
PA14_43740		2553				PA14_13770		narK2		2156
PA14_24860	snr1	2549				PA14_31700		pgsA		2152
PA14_19990		2547				PA14_33820		pvdQ		2149
PA14_45700		2527				PA14_02980				2138
PA14_20950	fabH2	2518				PA14_00970				2124
PA14_10500	ccoN	2509				PA14_13360				2116
PA14_20610	lecB	2502				PA14_21680				2115
PA14_36780		2491				PA14_34870		chiC		2109
PA14_19350		2490				PA14_56190				2105
PA14_19360		2477				PA14_00630				2100
PA14_23530	mdr	2459				PA14_28200				2097
PA14_17510		2456				PA14_19690				2075
PA14_56090		2452				PA14_16190				2072
PA14_31760	cdsA	2452				PA14_37760				2071
PA14_19020		2422				PA14_07110				2067
PA14_58150	mreB	2418				PA14_50590				2056
PA14_02930		2390				PA14_29280		trxA		2054
PA14_45100	muiA	2388				PA14_33700		pvdF		2050
PA14_06390		2380				PA14_64750		benK		2041
PA14_19010		2376				PA14_33610				2039
PA14_31730		2374				PA14_16780				2026
PA14_51500		2373				PA14_36550				2025
PA14_13370		2373				PA14_39945		phzC2		2024
PA14_48150		2371				PA14_28040				2017
PA14_31420		2343				PA14_22040		minC		2012
PA14_31300		2342				PA14_61290				2008
PA14_19370	asnB	2335				PA14_09460		phzC1		2003
PA14_28130		2328				PA14_39925		phzD2		2001
PA14_10550	cysI	2327				PA14_28120				2001
PA14_20960		2319				PA14_08590				1997
PA14_56390		2312				PA14_03710				1989
PA14_67830		2306				PA14_26165				1987
PA14_24880		2306				PA14_39190		bacA		1985
PA14_48170		2301				PA1530.1		4.5S		1984
PA14_40300		2300				PA14_02530				1979
PA14_23000	gltG	2299				PA14_26890		pyrF		1968
PA14_64490		2285				PA14_16160				1948
PA14_21010		2284				PA14_00510				1947
PA14_10530		2274				PA14_52290				1937
PA14_47390		2273				PA14_15770				1927
PA14_31390		2271				PA14_63100				1925
PA14_19320		2269				PA14_34010				1923
PA14_33610		2264				PA14_07570		gcp		1923
PA14_23520		2263				PA14_18370		arnB		1921
PA14_39970	phzA2	2253				PA14_70890				1914
PA14_58130	mreC	2252				PA14_37745				1889
PA14_01910	pcaG	2250				PA14_54740				1888
PA14_36980		2247				PA14_36740				1883
PA14_64750	benK	2235				PA14_16870				1882
PA14_21480		2231				PA14_73190		glmR		1879
PA14_19030		2225				PA14_12550				1878
PA14_29820		2225				PA14_61520				1878
PA14_46650		2223				PA2581-PA2582		sRNA1466		1878
PA14_20970	cyp23	2221				PA14_20970		cyp23		1864
PA14_68430	fdhD	2208				PA14_22000		rluA		1863
PA14_69940	xpt	2206					PA14_54760			1863
PA14_03000		2205					PA14_20960			1857
PA14_62780	yhbC	2199					PA14_34490			1848
PA14_32770		2198					PA14_04040			1842
PA14_49060		2196					PA14_72760			1838
PA14_27850	queF	2190					PA14_09450	phzD1		1838
PA14_04040		2186					PA14_28740			1835
PA14_36360		2182					PA14_13350			1832
PA14_33810	pvdA	2180					PA14_49410			1828
PA14_28170	yfdC	2178					PA14_43880			1826
PA14_35070		2176					PA14_03610	ycaL		1826
PA14_54820		2175					PA14_24940			1817
PA14_16190		2175					PA14_62080			1815
PA14_52290		2172					PA2750-PA2751	sRNA1559		1804
PA14_36650		2166					PA14_39890	phzF2		1796
PA14_25430	lolC	2162					PA14_33960			1796
PA14_51490		2154					PA14_31390			1793
PA14_63420		2152					PA14_39910	phzE2		1791
PA14_01120		2148					PA14_19320			1783
PA14_46080		2146					PA14_33160			1782
PA14_43910		2144					PA14_09420	phzF1		1781
PA14_64740	pchA	2140					PA14_58290			1780
PA14_33700	pvdF	2137					PA14_58610			1780
PA14_27370	deaD	2130					PA14_16180			1779
PA14_10560		2127					PA14_16330			1779
PA14_32110	xylZ	2127					PA14_58270			1777
PA14_46070	gbuA	2113					PA14_56110			1777
PA14_21000		2113					PA14_20020	hasAp		1777
PA14_19170	yafL	2106					PA14_00710	osmC		1771
PA14_30730		2104					PA14_42900			1759
PA14_27620		2099					PA14_46370			1757
PA14_07550		2095					PA14_63090	lldD		1756
PA14_58260		2095					PA14_53880			1744
PA14_30680		2086					PA14_04340			1742
PA14_07570	gcp	2081					PA14_58260			1739
PA14_21470		2072					PA14_08580			1738
PA14_32130	benD	2067					PA14_13420			1737
PA14_36710	glgB	2054					PA14_15000			1736
PA14_01540		2042					PA14_13430	fecA		1730
PA14_63080	lldP	2028					PA14_21830			1724
PA14_36660		2025					PA4628-PA4629	sRNA2626		1722
PA14_13420		2024					PA14_54770			1721
PA14_20980		2024					PA14_55170	cat		1718
PA14_41330		2019				PA14_43910				1718
PA14_25140		2014				PA14_07560		rpsU		1713
PA14_56190		2012				PA14_58240				1711
PA14_13360		2005				PA14_54790				1708
PA14_22000	rluA	2004				PA14_21000				1702
PA14_26600		2004				PA14_14660		ycfJ		1695
PA14_21020		2000				PA14_50570				1694
PA14_13380		2000				PA14_36850				1693
PA14_53210		1999				PA14_36570		glgA		1692
PA14_72690		1997				PA14_06390				1692
PA14_61370		1992				PA14_49290				1687
PA14_36630	glgX	1967				PA14_58880				1683
PA14_70890		1959				PA14_22010		minE		1682
PA14_50020		1955				PA14_37780				1681
PA14_58610		1953				PA14_40770		cysI		1678
PA14_52430	yehS	1942				PA14_36320		hcnB		1677
PA14_62790		1933				PA14_55635				1676
PA14_34870	chiC	1932				PA14_26600				1674
PA14_23010	gltK	1924				PA14_38350		galU		1665
PA14_32290		1920				PA14_09440		phzE1		1665
PA14_16160		1917				PA14_12540				1664
PA14_20020	hasAp	1913				PA14_52280				1664
PA14_56520		1908				PA14_04350				1663
PA14_50590		1907				PA14_39960		phzB2		1654
PA14_30560		1906				PA14_44230				1652
PA14_61960		1897				PA14_60400		rpsT		1637
PA14_28530		1887				PA14_62070				1632
PA14_09400	phzS	1884				PA14_42950				1631
PA14_26610		1881				PA14_34130				1631
PA14_16180		1877				PA14_35460				1630
PA14_57110		1872				PA14_46660				1628
PA14_22990	gltF	1871				PA14_24860		snr1		1619
PA14_24940		1868				PA14_54260		yecO		1614
PA14_51300	perM	1866				PA14_64170				1613
PA14_70900		1859				PA14_45910				1598
PA14_39890	phzF2	1859				PA14_23100		mutT		1597
PA14_00580		1854				PA14_43740				1589
PA14_13430	fecA	1839				PA14_54840				1589
PA14_50570		1835				PA14_45710				1588
PA14_09480	phzA1	1830				PA14_68610		hslO		1587
PA14_31700	pgsA	1830				PA14_62780		yhbC		1587
PA14_26165		1815				PA14_49930				1587
PA14_32790		1810				PA14_39880		phzG2		1586
PA14_27640	rebB2	1797				PA14_09410		phzG1		1585
PA1530.1	4.5S	1794				PA14_54830				1576
PA14_61520		1791				PA14_26610				1569
PA14_09420	phzF1	1788				PA14_47440				1562
PA14_54790		1783				PA14_64740		pchA		1561
PA14_68400	ygaU	1781				PA14_22020		minD		1557
PA14_23100	mutT	1774				PA14_34510		srpL		1556
PA14_21760	capB	1771				PA14_70900				1551
PA14_46380		1755				PA14_36980				1546
PA14_08580		1750				PA14_00570				1537
PA14_33550		1748				PA14_21810				1532
PA14_08590		1746				PA14_67470				1527
PA14_00570		1746				PA14_42990				1514
PA14_33630	pvdJ	1744				PA14_26480		cobL		1512
PA14_28040		1743				PA14_42230		bglX		1508
PA14_24490	pelB	1743				PA14_31660				1505
PA14_58230		1741				PA14_41610		crfX		1504
PA14_46810		1739				PA14_19170		yafL		1503
PA14_02910		1736				PA14_42910				1502
PA14_00510		1735				PA14_72600				1501
PA14_20070		1733				PA14_09160		bfrA		-1512
PA14_62080		1720				PA14_50880				-1520
PA14_66880	phaI	1719				PA14_00290		aroE		-1522
PA14_46370		1716				PA14_61910				-1522
PA14_32720		1715				PA14_29620		norR		-1522
PA14_39880	phzG2	1711				PA14_64980		nadE		-1522
PA14_58240		1709				PA14_62240				-1522
PA14_61220	rsmC	1709				PA14_05810		amaB		-1526
PA14_54260	yecO	1708				PA14_51410		pqsC		-1527
PA14_36760		1703				PA14_12740				-1536
PA14_62070		1700				PA14_53260				-1543
PA14_07110		1696				PA14_51100				-1544
PA14_61760		1688				PA14_00310				-1545
PA14_05030		1685				PA14_47180		cyoC		-1549
PA14_58290		1683				PA14_28610				-1551
PA14_67450	blc	1680				PA14_71080				-1552
PA14_41690		1679				PA14_48590				-1552
PA14_55634		1678				PA14_01730				-1555
PA14_37760		1672				PA14_61060		fnr-2		-1556
PA14_50000		1665				PA14_70040		dadA		-1558
PA14_47380	hxuC	1660				PA14_39770				-1559
PA14_28920		1651				PA14_73140				-1562
PA14_55635		1650				PA14_08510		yadR		-1563
PA14_45910		1638				PA14_05060				-1564
PA14_17600		1628				PA14_61600				-1568
PA14_54760		1623				PA14_19910		pdhB		-1569
PA14_00980	fha1	1622				PA14_51350		phnB		-1574
PA3133.1	tRNA-Glu	1616				PA14_07840		uhpA		-1578
PA14_72090		1614				PA14_07430				-1580
PA14_53230		1611				PA14_63220				-1581
PA14_12620		1610				PA14_05840		gcdH		-1587
PA14_14500	yjgP	1607				PA14_56620				-1587
PA14_72380	algB	1600				PA14_51020				-1588
PA14_42910		1595				PA14_07660				-1591
PA14_40490	yedI	1589				PA14_30760				-1591
PA14_28990		1588				PA14_67250		hutI		-1593
PA14_07560	rpsU	1585				PA14_05890				-1597
PA5227.1	ssrS	1578				PA14_01840				-1604
PA14_68610	hslO	1577				PA14_61620				-1606
PA14_20140	fpr	1575				PA14_27930				-1606
PA14_25440	lolD	1574				PA14_41790				-1618
PA14_50810		1572				PA14_38320		yfeH		-1619
PA14_49960		1567				PA14_51170		pauA		-1621
PA14_61290		1559				PA14_22470				-1621
PA14_28880		1556				PA14_64670		ureG		-1624
PA14_48510		1552				PA14_25180		psrA		-1630
PA14_39960	phzB2	1550				PA14_13300				-1646
PA14_13350		1548				PA14_32490				-1647
PA14_49930		1545				PA14_71390				-1647
PA14_04350		1545				PA14_66340				-1648
PA14_72110		1543				PA14_57950				-1650
PA14_13390		1539				PA14_00300		plcB		-1659
PA14_39910	phzE2	1538				PA14_44710		xdhA		-1660
PA14_57880		1536				PA14_43780				-1662
PA14_55170	cat	1535				PA14_12470				-1665
PA14_48860		1531				PA14_67240		hutG		-1670
PA14_00630		1527				PA14_67350		hutU		-1678
PA14_55770	pitA	1524				PA14_17930		glpD		-1686
PA14_09460	phzC1	1524				PA14_70810		pstB		-1687
PA14_33590		1523				PA14_00560		exoT		-1696
PA14_09410	phzG1	1522				PA14_14770		hscB		-1705
PA14_01930	pcaR	1517				PA14_05880		nfeD		-1710
PA14_17590		1514				PA14_06480				-1714
PA14_33560		1514				PA14_45010		hyi		-1716
PA14_33580		1510				PA14_36290		yncB		-1721
PA14_72390	kinB	1507				PA14_72510		thrB		-1721
PA14_25450	lolE	1506				PA14_51390		pqsD		-1730
PA14_58250		1506				PA14_45470				-1737
PA14_12990		1505				PA14_69640		cyaY		-1737
PA14_39590	metE	1504				PA14_65770		aspC		-1740
PA14_24480	pelA	1503				PA14_01460		dctA		-1762
PA14_44230		1503				PA14_38340				-1762
PA14_46660		1501				PA14_51360		phnA		-1765
PA14_38340		-1506				PA14_03510				-1765
PA14_64370	ureB	-1506				PA14_16260				-1783
PA14_00310		-1516				PA14_13830		narI		-1788
PA14_70040	dadA	-1516				PA14_62000		hitA		-1793
PA14_04190	aphA	-1517				PA14_64300				-1820
PA14_19310		-1519				PA14_64950		pncA		-1820
PA14_02560	mdcB	-1523				PA14_51120				-1821
PA14_64390	ureC	-1529				PA14_53970				-1823
PA14_70010		-1540				PA14_06900				-1849
PA14_71390		-1553				PA14_69350				-1852
PA14_19380		-1553				PA14_53500				-1853
PA14_52480		-1555				PA14_64940				-1857
PA14_67150		-1557				PA14_08420				-1863
PA14_02470	pntB	-1557				PA14_67150				-1869
PA14_66460		-1564				PA14_37030		cupA3		-1879
PA14_52670	astD	-1565				PA14_35360		kguE		-1888
PA14_10740		-1577				PA14_60190		clpB		-1897
PA14_53530		-1582				PA14_18810				-1915
PA14_30260	ate1	-1583				PA14_19900				-1922
PA14_02410		-1583				PA14_01990				-1925
PA14_61610		-1585				PA14_32400		mexE		-1926
PA14_67240	hutG	-1586				PA14_53950		prpC		-1941
PA14_55110		-1591				PA14_13720				-1954
PA14_60700	ccpR	-1596				PA14_20580		amiC		-1956
PA14_18820		-1601				PA14_67840				-1958
PA14_44840		-1603				PA14_72500				-1962
PA14_13190		-1604				PA14_42310		pscF		-1974
PA14_18140	mmsB	-1604				PA14_66410				-1975
PA14_32670		-1608				PA14_32670				-1980
PA14_67250	hutI	-1611				PA14_14740		iscU		-1981
PA14_12680		-1613				PA14_61590				-1982
PA14_42280	pscI	-1615				PA14_42340		pscD		-1987
PA14_02260	cheY	-1618				PA14_48440				-1989
PA14_18850		-1623				PA14_56640				-1995
PA14_00300	plcB	-1623				PA14_00280		hemF		-2008
PA14_61010		-1638				PA14_42570		pscN		-2010
PA14_50880		-1638				PA14_40570				-2019
PA14_19870	ldh	-1638				PA14_56660				-2022
PA14_72500		-1646				PA14_26140		cifR		-2046
PA14_00250	qor	-1658				PA14_63230		yedA		-2054
PA14_06890		-1661				PA14_07680		prkA		-2065
PA14_42270	pscJ	-1674				PA14_56570				-2069
PA14_51170	pauA	-1675				PA14_51150		mucK		-2069
PA14_00290	aroE	-1679				PA14_64050				-2072
PA14_19700		-1679				PA14_64930				-2077
PA14_39240		-1680				PA14_27740				-2082
PA14_61860	yadF	-1689				PA14_14750		icsA		-2119
PA14_52690	aruG	-1700				PA14_52960				-2120
PA14_61950		-1713				PA14_51220				-2127
PA14_56640		-1714				PA14_61950				-2131
PA14_67850		-1722				PA14_55110				-2135
PA14_02020		-1726				PA14_30260		ate1		-2140
PA14_51390	pqsD	-1728				PA14_18260		fruK		-2157
PA14_13720		-1742				PA14_13170				-2181
PA14_52120		-1756				PA14_46300				-2189
PA14_13170		-1758				PA14_34360		mtlD		-2228
PA14_13290		-1775				PA14_42620		pscR		-2237
PA14_42350	pscC	-1780				PA14_52380				-2239
PA14_02270		-1781				PA14_22420				-2245
PA14_54690	ywnB	-1781				PA14_06890				-2246
PA14_27000		-1783				PA14_51950				-2246
PA14_45010	hyi	-1787				PA14_19870		ldh		-2247
PA14_53970		-1790				PA14_12680				-2253
PA14_60560		-1793				PA14_61870				-2256
PA14_18810		-1809				PA14_34370		mtlk		-2259
PA14_65090		-1819				PA14_53470		ackA		-2293
PA14_02620	mdcH	-1821				PA14_39060				-2301
PA14_01730		-1825				PA14_70310				-2302
PA14_12450		-1827				PA14_29290				-2329
PA14_11740		-1832				PA14_14730		iscS		-2338
PA14_37140		-1863				PA14_70690		glcD		-2345
PA14_37220		-1873				PA14_05860				-2390
PA14_49690		-1890				PA14_67540				-2394
PA14_13830	narI	-1893				PA14_52120				-2406
PA14_51160		-1915				PA14_11740				-2407
PA14_20590	amiR	-1915				PA14_54690		ywnB		-2409
PA14_71080		-1932				PA14_49690				-2421
PA14_28500		-1948				PA14_42290		pscH		-2437
PA14_34600	gapB	-1969				PA14_37010		cupA4		-2443
PA14_22420		-1971				PA14_06730		nirC		-2446
PA14_56660		-1974				PA14_37060		cupA1		-2482
PA14_18100		-1996				PA14_16990				-2501
PA14_33870		-2000				PA14_70330				-2518
PA14_40630	yhgI	-2007				PA14_12450				-2519
PA14_05860		-2023				PA14_20590		amiR		-2531
PA14_20570	amiB	-2023				PA14_42450		popB		-2549
PA14_46300		-2024				PA14_37140				-2553
PA14_00280	hemF	-2035				PA14_61610				-2576
PA14_53950	prpC	-2035				PA14_02630		mdcL		-2588
PA14_35360	kguE	-2046				PA14_18070				-2594
PA14_27740		-2055				PA14_20570		amiB		-2603
PA14_42660	pscU	-2055				PA14_42440		popD		-2624
PA14_53470	ackA	-2057				PA14_13190				-2629
PA14_31330		-2058				PA14_64500				-2649
PA14_41990		-2066				PA14_58690				-2687
PA14_12440		-2072				PA14_72060				-2720
PA14_07430		-2105				PA14_12440				-2797
PA14_52380		-2118				PA14_54080				-2804
PA14_58690		-2127				PA14_06860				-2808
PA14_51150	mucK	-2132				PA14_14710				-2826
PA14_67540		-2143				PA14_40630		yhgI		-2838
PA14_51950		-2147				PA14_37000		cupA5		-2845
PA14_13810	narJ	-2150				PA14_41990				-2855
PA14_29290		-2177				PA14_06690		nirG		-2901
PA14_18260	fruK	-2181				PA14_20190		nosD		-2912
PA14_00560	exoT	-2187				PA14_28470				-2913
PA14_37010	cupA4	-2199				PA14_06700		nirL		-2946
PA14_42480	pcrG	-2213				PA14_20560		amiE		-2976
PA14_64500		-2215				PA14_42320		pscE		-3054
PA14_13320		-2244				PA14_06750		nirS		-3055
PA14_70310		-2246				PA14_42460		pcrH		-3109
PA14_40570		-2251				PA14_06740		nirM		-3143
PA14_37030	cupA3	-2258				PA14_06680		nirH		-3168
PA14_13300		-2282				PA14_28410				-3205
PA14_14330		-2291				PA14_37040		cupA2		-3251
PA14_72060		-2299				PA14_20180		nosF		-3356
PA14_54080		-2367				PA14_06650		nirN		-3454
PA14_18070		-2407				PA14_29320				-3504
PA14_42310	pscF	-2415				PA14_29640		fhp		-3521
PA14_61870		-2422				PA14_06770		nirQ		-3527
PA14_51220		-2452				PA14_06670		nirJ		-3539
PA14_06770	nirQ	-2529				PA14_39420				-3586
PA14_37060	cupA1	-2536				PA14_29650				-3627
PA14_70330		-2539				PA14_64530				-3673
PA14_20560	amiE	-2563				PA14_61000				-3688
PA14_42340	pscD	-2626				PA14_06790		nirO		-3738
PA14_70690	glcD	-2635				PA14_06660		nirE		-3856
PA14_06710	nirD	-2641				PA14_61180				-3999
PA14_02630	mdcL	-2642				PA14_37310				-4110
PA14_42470	pcrV	-2661				PA14_00620				-4130
PA14_67840		-2676				PA14_06830		norB		-4286
PA14_42290	pscH	-2809				PA14_37250				-4330
PA14_37000	cupA5	-2818				PA14_37270				-4523
PA14_06700	nirL	-2821				PA14_37260		opdO		-4527
PA14_55790		-2839				PA14_06810		norC		-4624
PA14_42440	popD	-2847				PA14_37290				-4771
PA14_28410		-2860				PA14_20150		nosL		-4792
PA14_02590	mdcE	-2884				PA14_42630		pscS		-4900
PA14_39060		-2891				PA14_37210				-4968
PA14_06790	nirO	-2956				PA14_42600		pscP		-5317
PA14_29640	fhp	-2993				PA14_70870		5S-rRNA		-5681
PA14_06690	nirG	-2993				PA14_08610		5S-rRNA		-5913
PA14_42610	pscQ	-3045				PA14_55620		5S-rRNA		-6039
PA14_42620	pscR	-3075				PA14_62050		5S-rRNA		-6416
PA14_29650		-3082				PA14_20170		nosY		-8242
PA14_42570	pscN	-3092
PA14_42450	popB	-3187
PA14_16990		-3197
PA14_64050		-3202
PA14_06680	nirH	-3213
PA14_06740	nirM	-3316
PA14_20190	nosD	-3318
PA14_06860		-3339
PA14_06750	nirS	-3420
PA14_42320	pscE	-3422
PA14_64530		-3444
PA14_29320		-3452
PA14_61000		-3512
PA14_37040	cupA2	-3513
PA14_06670	nirJ	-3632
PA14_42460	pcrH	-3663
PA14_06650	nirN	-3706
PA14_06810	norC	-3738
PA14_39420		-3808
PA14_20180	nosF	-3835
PA14_00620		-3952
PA14_61180		-4068
PA14_06660	nirE	-4117
PA14_37810	pcoB	-4173
PA14_37270		-4339
PA14_37250		-4355
PA14_37310		-4401
PA14_42630	pscS	-4441
PA14_37260	opdO	-4444
PA14_42580	pscO	-4846
PA14_20150	nosL	-5090
PA14_37290		-5149
PA14_37210		-5347
PA14_42600	pscP	-5702
PA14_20170	nosY	-8981
