# Supplementary material for: Distinct Long- and Short-Term Adaptive Mechanisms in Pseudomonas aeruginosa
Source: Microbiol Spectr. 2022 Nov 14;10(6):e03043-22. doi: 10.1128/spectrum.03043-22 (PMC9769816; doi:10.1128/spectrum.03043-22)
Supplement: Supplemental file 2 — Data Set S2. Download spectrum.03043-22-s0002.xlsx, XLSX file, 0.3 MB [file spectrum.03043-22-s0002.xlsx]

## Sheet: P1vsP2
Dataset 2: Differentially expressed genes between Passage 1 and 2 from the daily SCV24 passaging in LB medium.
		log2FoldChange	pvalue	padj
PA14_13750	narK1	4.11133	3.11769e-09	6.13406e-07	nitrite extrusion protein 1	Transport of small molecules
PA14_11190	0	2.68883	3.20692e-08	4.58881e-06	aldehyde dehydrogenase	Putative enzymes
PA14_31430	0	1.80595	8.6746e-06	0.000660669	hypothetical protein	Hypothetical, unclassified, unknown
PA14_35400	hsiJ3	1.70036	0.00139446	0.0424816	pyoverdine biosynthesis protein PvcC	Secreted Factors (toxins, enzymes, alginate)
PA14_24440	0	1.5041	0.000668294	0.0232036	lipoprotein	Fatty acid and phospholipid metabolism
PA14_37120	0	1.44522	0.00119291	0.0375528	LysR family transcriptional regulator	Transcriptional regulators
PA14_53310	0	1.39496	3.4493e-06	0.00029085	hypothetical protein	Hypothetical, unclassified, unknown
PA14_07210	0	1.29575	2.42982e-06	0.000234155	hypothetical protein	Hypothetical, unclassified, unknown
PA14_72740	phzS	1.25439	0.000535769	0.0196116	two-component sensor	Two-component regulatory systems
PA14_56190	icmF3	1.24349	0.000274193	0.0110661	hypothetical protein	Hypothetical, unclassified, unknown
PA14_68450	hsiA3	1.20738	0.00013263	0.00659243	hypothetical protein	Hypothetical, unclassified, unknown
PA14_67460	tssF1	1.19539	0.000177848	0.00777593	lipoprotein	Fatty acid and phospholipid metabolism
PA14_00740	0	1.18044	0.000467127	0.0176462	lipoprotein	Fatty acid and phospholipid metabolism
PA14_18450	0	1.16592	4.46949e-05	0.00285202	alginate o-acetyltransferase AlgI	Cell wall / LPS / capsule; Secreted Factors (toxins, enzymes, alginate)
PA14_18565	pvdN	1.14181	0.000502909	0.0186987	alginate biosynthesis protein Alg8	Secreted Factors (toxins, enzymes, alginate); Hypothetical, unclassified, unknown
PA14_25430	0	1.11345	0.000141066	0.00666114	hypothetical protein	Transport of small molecules
PA14_67090	mdoG	1.0638	1.33141e-05	0.000967218	glucan biosynthesis protein G	Putative enzymes
PA14_29590	0	1.04065	5.56203e-05	0.00320291	transcriptional regulator	Transcriptional regulators
PA14_72900	0	1.03634	0.000136769	0.00660878	lipoprotein	Fatty acid and phospholipid metabolism
PA14_16110	0	0.97399	0.000208248	0.00885898	hypothetical protein	Hypothetical, unclassified, unknown
PA14_17460	pcm	0.962747	0.001531	0.0457556	protein-L-isoaspartate O-methyltransferase	Translation, post-translational modification, degradation
PA14_52060	0	0.931469	0.00115806	0.0367004	hypothetical protein	Hypothetical, unclassified, unknown
PA14_66600	aroB	0.874143	0.000817995	0.0273938	3-dehydroquinate synthase	Amino acid biosynthesis and metabolism
PA14_70600	0	0.832159	0.000392297	0.0151838	HU family DNA-binding protein	DNA replication, recombination, modification and repair
PA14_58330	0	-0.927419	0.00113793	0.0365531	hypothetical protein	Hypothetical, unclassified, unknown
PA14_58270	0	-1.06038	0.00147297	0.0443016	hypothetical protein	Hypothetical, unclassified, unknown
PA14_60750	pra	-1.11085	7.40592e-05	0.0039293	protein activator	Carbon compound catabolism
PA14_68940	0	-1.13835	0.00014772	0.00690391	hypothetical protein	Hypothetical, unclassified, unknown
PA14_58250	0	-1.22609	0.00134109	0.0413898	hypothetical protein	Membrane proteins
PA14_45100	0	-1.231	1.65121e-05	0.00116373	hypothetical protein	Transport of small molecules
PA14_34100	0	-1.23615	0.00171457	0.0498399	hypothetical protein	Hypothetical, unclassified, unknown
PA14_33320	0	-1.31842	0.00137196	0.0420676	hypothetical protein	Hypothetical, unclassified, unknown
PA14_00875	ppkA	-1.3357	0.000168462	0.00755246	serine/threonine protein kinase PpkA	Translation, post-translational modification, degradation
PA14_21190	0	-1.34408	0.00161371	0.0473288	hypothetical protein	Hypothetical, unclassified, unknown
PA14_60850	mexC	-1.36732	8.62521e-05	0.00452536	multidrug efflux RND membrane fusion protein	Antibiotic resistance and susceptibility
PA14_31730	0	-1.37973	6.93065e-05	0.00374491	hypothetical protein	Putative enzymes
PA14_19010	0	-1.38043	0.000392225	0.0151838	hypothetical protein	Hypothetical, unclassified, unknown
PA14_21020	0	-1.42539	9.4064e-05	0.00477602	non-ribosomal peptide synthetase	Biosynthesis of cofactors, prosthetic groups and carriers
PA14_29405	#N/A	-1.43533	0.000476613	0.0178616	#N/A	#N/A
PA14_29410	0	-1.45979	0.000602765	0.0212407	serine/threonine dehydratase	Amino acid biosynthesis and metabolism
PA14_07090	metK	-1.47353	0.000950007	0.0307256	S-adenosylmethionine synthetase	Antibiotic resistance and susceptibility
PA14_00080	0	-1.50326	1.31868e-05	0.000967218	hypothetical protein	Hypothetical, unclassified, unknown
PA14_37210	0	-1.53562	0.00146669	0.0443016	hypothetical protein	Hypothetical, unclassified, unknown
PA14_24860	snr1	-1.56255	0.000460811	0.017548	cytochrome c Snr1	Energy metabolism
PA14_35690	pslE	-1.5783	0.000149131	0.00690391	hypothetical protein	Hypothetical, unclassified, unknown
PA14_13350	0	-1.64282	0.000752546	0.0258787	hypothetical protein	Hypothetical, unclassified, unknown
PA14_16180	0	-1.65003	6.50901e-05	0.0035739	hypothetical protein	Hypothetical, unclassified, unknown
PA14_00900	0	-1.65395	0.000169539	0.00755246	hypothetical protein	Hypothetical, unclassified, unknown
PA14_52130	0	-1.66214	4.13215e-06	0.000336414	hypothetical protein	Hypothetical, unclassified, unknown
PA14_02260	0	-1.67303	1.4713e-05	0.00105265	two-component response regulator	Two-component regulatory systems
PA14_20980	0	-1.69489	1.82738e-05	0.00126896	short chain dehydrogenas	Putative enzymes
PA14_00960	0	-1.70038	0.000588605	0.021056	lipoprotein	Fatty acid and phospholipid metabolism
PA14_58030	fumC	-1.71504	0.000222909	0.00923314	fumarate hydratase	Energy metabolism
PA14_21010	0	-1.73704	2.63137e-05	0.00175005	FAD-dependent monooxygenase	Energy metabolism
PA14_31750	0	-1.74028	0.000219118	0.0092115	acyltransferase	Fatty acid and phospholipid metabolism
PA14_33310	0	-1.7526	0.000851759	0.0279306	hypothetical protein	Hypothetical, unclassified, unknown
PA14_20940	0	-1.75897	1.46773e-07	1.73266e-05	acyl carrier protein	Fatty acid and phospholipid metabolism
PA14_42980	0	-1.76815	0.000756303	0.0258787	ClpA/B-type protease	Chaperones & heat shock proteins
PA14_16200	0	-1.7745	0.000654179	0.0228817	hypothetical protein	Hypothetical, unclassified, unknown
PA14_01190	0	-1.78639	0.000764602	0.0259745	3-oxoacyl-ACP synthase	Fatty acid and phospholipid metabolism
PA14_42990	0	-1.7914	9.0364e-05	0.00468406	hypothetical protein	Hypothetical, unclassified, unknown
PA14_31760	0	-1.80669	4.09772e-06	0.000336414	phosphatidate cytidylyltransferase	Fatty acid and phospholipid metabolism
PA14_20950	fabH2	-1.80726	4.43318e-06	0.000354805	3-oxoacyl-ACP synthase	Fatty acid and phospholipid metabolism
PA14_31740	0	-1.83893	0.000121508	0.00610384	hypothetical protein	Hypothetical, unclassified, unknown
PA14_34870	chiC	-1.84265	6.97907e-05	0.00374491	chitinase	Carbon compound catabolism
PA14_34110	0	-1.85221	2.764e-05	0.00181272	hypothetical protein	Hypothetical, unclassified, unknown
PA14_38220	0	-1.85847	0.00094739	0.0307256	hypothetical protein	Transport of small molecules
PA14_00860	0	-1.8586	9.12607e-05	0.00468406	ABC transporter ATP-binding protein	Transport of small molecules
PA14_16310	0	-1.86705	0.00115399	0.0367004	MFS permease	Transport of small molecules
PA14_16190	0	-1.87249	9.85506e-09	1.66199e-06	hypothetical protein	Hypothetical, unclassified, unknown
PA14_00925	0	-1.87303	0.000138784	0.00661959	hypothetical protein	Hypothetical, unclassified, unknown
PA14_34080	0	-1.91115	0.000155727	0.00707139	hypothetical protein	Hypothetical, unclassified, unknown
PA14_02250	cheA	-1.91156	1.0596e-06	0.000104238	two-component sensor	Two-component regulatory systems
PA14_20970	cyp23	-1.92416	4.33281e-08	5.84558e-06	cytochrome P450	Adaptation, Protection
PA14_01170	0	-1.93552	0.00121185	0.0378963	hypothetical protein	Hypothetical, unclassified, unknown
PA14_00890	0	-1.95277	6.19584e-06	0.000487613	phosphoprotein phosphatase	Putative enzymes
PA14_37260	0	-1.95492	0.000155744	0.00707139	porin	Transport of small molecules
PA14_42920	0	-1.95745	6.24257e-05	0.00350922	hypothetical protein	Hypothetical, unclassified, unknown
PA14_33340	0	-1.98115	0.000136556	0.00660878	helicase	Hypothetical, unclassified, unknown
PA14_36560	0	-1.98237	0.000831636	0.0274614	hypothetical protein	Hypothetical, unclassified, unknown
PA14_55930	0	-1.98313	0.00130365	0.0404989	pilus assembly protein	Protein secretion/export apparatus
PA14_20900	0	-2.01079	5.50525e-08	7.22105e-06	MFS transporter	Membrane proteins
PA14_13360	0	-2.01748	0.000306684	0.0122726	hypothetical protein	Hypothetical, unclassified, unknown
PA14_42890	stp1	-2.01972	0.00160129	0.047258	serine/threonine phosphoprotein phosphatase Stp1	Translation, post-translational modification, degradation
PA14_58260	0	-2.02322	0.000410839	0.0157722	hypothetical protein	Hypothetical, unclassified, unknown
PA14_09470	phzB1	-2.02461	1.98568e-07	2.28692e-05	phenazine biosynthesis protein	Secreted Factors (toxins, enzymes, alginate)
PA14_20920	0	-2.02924	2e-08	3.148e-06	hypothetical protein	Hypothetical, unclassified, unknown
PA14_19540	0	-2.03944	0.000579046	0.0208722	hypothetical protein	Transport of small molecules
PA14_21000	0	-2.03952	3.77407e-08	5.24152e-06	hypothetical protein	Hypothetical, unclassified, unknown
PA14_10500	0	-2.04043	0.000600001	0.0212407	cbb3-type cytochrome c oxidase subunit I	Energy metabolism
PA14_09400	phzS	-2.04456	2.81806e-09	5.78559e-07	hypothetical protein	Putative enzymes
PA14_10360	0	-2.08675	3.52249e-05	0.00227852	hypothetical protein	Hypothetical, unclassified, unknown
PA14_00940	0	-2.11957	2.70977e-06	0.000250892	hypothetical protein	Hypothetical, unclassified, unknown
PA14_55790	0	-2.15671	0.000823787	0.0273938	hypothetical protein	Protein secretion/export apparatus
PA14_02230	cheW	-2.23148	0.000330005	0.0130948	purine-binding chemotaxis protein	Chemotaxis
PA14_34130	0	-2.28065	6.13091e-09	1.11347e-06	hypothetical protein	Hypothetical, unclassified, unknown
PA14_01020	0	-2.29126	2.54213e-06	0.000240079	hypothetical protein	Hypothetical, unclassified, unknown
PA14_33940	0	-2.31597	0.000554815	0.0201526	hypothetical protein	Hypothetical, unclassified, unknown
PA14_01200	0	-2.33137	0.000523985	0.0193301	hypothetical protein	Hypothetical, unclassified, unknown
PA14_01010	0	-2.33626	4.98867e-05	0.00294113	hypothetical protein	Hypothetical, unclassified, unknown
PA14_00820	0	-2.34407	5.25207e-10	1.55002e-07	hypothetical protein	Hypothetical, unclassified, unknown
PA14_33010	glyA2	-2.36734	5.04167e-05	0.00294113	serine hydroxymethyltransferase	Amino acid biosynthesis and metabolism; Hypothetical, unclassified, unknown
PA14_34140	0	-2.37955	1.74828e-08	2.84668e-06	hypothetical protein	Hypothetical, unclassified, unknown
PA14_39460	0	-2.38821	5.04515e-05	0.00294113	hypothetical protein	Hypothetical, unclassified, unknown
PA14_01490	0	-2.38971	1.467e-10	6.29743e-08	hemolysin	Putative enzymes
PA14_55920	0	-2.39074	0.000793955	0.026779	type II secretion system protein	Protein secretion/export apparatus
PA14_01070	0	-2.39078	2.28803e-08	3.37627e-06	hypothetical protein	Hypothetical, unclassified, unknown
PA14_00910	0	-2.39278	1.6181e-09	3.82033e-07	hypothetical protein	Hypothetical, unclassified, unknown
PA14_10490	0	-2.39318	9.02499e-06	0.000676445	hypothetical protein	Hypothetical, unclassified, unknown
PA14_05810	amaB	-2.4006	2.09436e-05	0.00143327	allantoate amidohydrolase	Nucleotide biosynthesis and metabolism
PA14_01040	0	-2.43425	3.42403e-06	0.00029085	secretion protein	Protein secretion/export apparatus
PA14_72370	0	-2.45533	7.59555e-07	7.63111e-05	hypothetical protein	Hypothetical, unclassified, unknown
PA14_42970	0	-2.47396	4.6983e-05	0.00294113	transcriptional regulator	Transcriptional regulators
PA14_00850	0	-2.54828	7.74048e-06	0.000599189	hypothetical protein	Transport of small molecules
PA14_62690	0	-2.586	3.00345e-10	9.45488e-08	hypothetical protein	Hypothetical, unclassified, unknown
PA14_39270	0	-2.60306	0.00155399	0.0461504	hypothetical protein	Hypothetical, unclassified, unknown
PA14_72360	0	-2.63985	1.57934e-09	3.82033e-07	hypothetical protein	Hypothetical, unclassified, unknown
PA14_01540	0	-2.64111	2.93082e-06	0.000266141	hypothetical protein	Hypothetical, unclassified, unknown
PA14_01080	0	-2.64631	2.48754e-09	5.33917e-07	hypothetical protein	Hypothetical, unclassified, unknown
PA14_33530	0	-2.6916	0.000190027	0.00823216	hypothetical protein	Motility & Attachment
PA14_01180	0	-2.75522	3.24265e-06	0.000283552	hypothetical protein	Hypothetical, unclassified, unknown
PA14_01100	0	-2.76233	5.49522e-09	1.03794e-06	ClpA/B-type chaperone	Translation, post-translational modification, degradation
PA14_33960	0	-2.76309	4.81664e-05	0.00294113	hypothetical protein	Hypothetical, unclassified, unknown
PA14_01030	0	-2.81668	2.13973e-09	4.81133e-07	hypothetical protein	Hypothetical, unclassified, unknown
PA14_37310	0	-2.89559	0.000171974	0.00758936	hypothetical protein	Transport of small molecules
PA14_05740	0	-2.91858	2.65863e-07	2.91955e-05	dihydropyrimidine dehydrogenase	Nucleotide biosynthesis and metabolism
PA14_20460	0	-2.9886	4.84874e-05	0.00294113	hypothetical protein	Hypothetical, unclassified, unknown
PA14_01110	0	-3.05449	9.58523e-11	4.52614e-08	hypothetical protein	Hypothetical, unclassified, unknown
PA14_62680	0	-3.15042	8.92098e-10	2.34027e-07	hypothetical protein	Hypothetical, unclassified, unknown
PA14_55890	0	-3.151	2.38583e-05	0.00160941	type II secretion system protein	Protein secretion/export apparatus
PA14_55900	0	-3.18304	5.88848e-05	0.00335005	hypothetical protein	Protein secretion/export apparatus
PA14_38860	exaA	-3.19574	3.4987e-07	3.6713e-05	quinoprotein alcohol dehydrogenase	Carbon compound catabolism
PA14_33720	pvdN	-3.22565	0.00172044	0.0498399	protein PvdN	Transport of small molecules; Adaptation, Protection; Hypothetical, unclassified, unknown
PA14_35160	0	-3.33949	3.0831e-06	0.000274687	hypothetical protein	Hypothetical, unclassified, unknown
PA14_43030	0	-3.38342	2.30473e-10	8.37148e-08	hypothetical protein	Hypothetical, unclassified, unknown
PA14_20480	0	-3.51937	2.05557e-07	2.31105e-05	hypothetical protein	Hypothetical, unclassified, unknown
PA14_05750	0	-3.52158	3.45995e-07	3.6713e-05	oxidoreductase	Amino acid biosynthesis and metabolism
PA14_09520	mexI	-3.54564	8.68062e-09	1.51814e-06	RND efflux transporter	Transport of small molecules
PA14_55880	0	-3.67125	4.94189e-05	0.00294113	hypothetical protein	Protein secretion/export apparatus
PA14_40660	0	-3.70297	6.31745e-05	0.00350953	hypothetical protein	Hypothetical, unclassified, unknown
PA14_43020	0	-3.75471	0.000265528	0.0108088	hypothetical protein	Hypothetical, unclassified, unknown
PA14_18800	0	-3.7589	4.9006e-13	4.62813e-10	hypothetical protein	Transport of small molecules
PA14_33990	0	-3.79576	2.18437e-14	2.57865e-11	ClpA/B-type protease	Translation, post-translational modification, degradation
PA14_01060	0	-3.82733	8.16293e-08	1.04177e-05	hypothetical protein	Hypothetical, unclassified, unknown
PA14_09540	mexG	-3.88071	2.0889e-08	3.18186e-06	hypothetical protein	Membrane proteins
PA14_18810	0	-3.92556	2.52812e-10	8.52699e-08	hypothetical protein	Hypothetical, unclassified, unknown
PA14_61530	0	-3.93629	0.000204824	0.00879252	pili assembly chaperone	Motility & Attachment
PA14_09530	mexH	-4.02611	0.000257081	0.010556	RND efflux membrane fusion protein	Transport of small molecules
PA14_43040	0	-4.04206	9.86395e-08	1.22573e-05	hypothetical protein	Hypothetical, unclassified, unknown
PA14_64500	0	-4.05897	8.18348e-11	4.2936e-08	transcriptional regulator	Transcriptional regulators
PA14_34010	0	-4.19227	1.04698e-15	2.47191e-12	hypothetical protein	Hypothetical, unclassified, unknown
PA14_09500	opmD	-4.45068	1.99205e-12	1.56774e-09	outer membrane protein	Membrane proteins
PA14_34030	0	-4.6171	1.51306e-11	8.93082e-09	hypothetical protein	Hypothetical, unclassified, unknown
PA14_13170	0	-4.84662	1.44871e-07	1.73266e-05	metal transporting P-type ATPase	Transport of small molecules
PA14_34050	0	-4.85189	3.20943e-24	1.51549e-20	hypothetical protein	Hypothetical, unclassified, unknown
PA14_34000	0	-5.10685	8.60263e-10	2.34027e-07	hypothetical protein	Hypothetical, unclassified, unknown
PA14_34020	0	-5.55149	0.000340455	0.0133969	hypothetical protein	Hypothetical, unclassified, unknown
PA14_01120	0	-6.00504	0.000220436	0.0092115	hypothetical protein	Hypothetical, unclassified, unknown
PA14_55940	0	-6.03887	3.8676e-15	6.0876e-12	hypothetical protein	Protein secretion/export apparatus
PA14_55850	0	-6.05266	0.000137158	0.00660878	pilus assembly protein	Protein secretion/export apparatus
PA14_18070	0	-6.10735	2.52371e-12	1.70243e-09	periplasmic metal-binding protein	Transport of small molecules
PA14_18760	0	-6.99749	1.95912e-10	7.70913e-08	RND efflux membrane fusion protein	Transport of small molecules
PA14_34070	0	-7.43528	5.31122e-07	5.45208e-05	hypothetical protein	Hypothetical, unclassified, unknown

## Sheet: P1vsP3
Electronic table 2: Differentially expressed genes between Passage 1 and 3 from the daily SCV24 passaging in LB medium.
		log2FoldChange	pvalue	padj
PA14_18500	algG	6.63724	2.65994e-47	2.72324e-44	alginate-c5-mannuronan-epimerase AlgG	Cell wall / LPS / capsule; Secreted Factors (toxins, enzymes, alginate)
PA14_18520	algK	6.05245	1.14803e-37	7.34598e-35	alginate biosynthetic protein AlgK	Cell wall / LPS / capsule; Secreted Factors (toxins, enzymes, alginate)
PA14_18510	algE	6.00611	1.28749e-46	1.09845e-43	alginate production outer membrane protein AlgE	Cell wall / LPS / capsule; Secreted Factors (toxins, enzymes, alginate)
PA14_18580	algD	5.97601	1.41369e-42	1.03381e-39	GDP-mannose 6-dehydrogenase AlgD	Cell wall / LPS / capsule; Secreted Factors (toxins, enzymes, alginate)
PA14_18430	algJ	5.95196	1.54345e-29	6.58411e-27	alginate o-acetyltransferase AlgJ	Cell wall / LPS / capsule; Secreted Factors (toxins, enzymes, alginate)
PA14_18550	alg44	5.94225	5.80645e-55	9.90773e-52	alginate biosynthesis protein Alg44	Cell wall / LPS / capsule; Secreted Factors (toxins, enzymes, alginate)
PA14_18565	alg8	5.87047	4.66877e-55	9.90773e-52	alginate biosynthesis protein Alg8	Secreted Factors (toxins, enzymes, alginate); Hypothetical, unclassified, unknown
PA14_18470	algL	5.86571	1.56992e-47	2.00911e-44	poly(beta-D-mannuronate) lyase	Cell wall / LPS / capsule; Secreted Factors (toxins, enzymes, alginate)
PA14_18450	algI	5.71422	6.00363e-67	3.07326e-63	alginate o-acetyltransferase AlgI	Cell wall / LPS / capsule; Secreted Factors (toxins, enzymes, alginate)
PA14_18480	algX	5.60223	1.19428e-32	5.55773e-30	alginate biosynthesis protein AlgX	Cell wall / LPS / capsule; Secreted Factors (toxins, enzymes, alginate)
PA14_18410	algF	5.53374	1.59282e-28	6.27205e-26	alginate o-acetyltransferase AlgF	Cell wall / LPS / capsule; Secreted Factors (toxins, enzymes, alginate)
PA14_18380	algA	4.96936	3.09728e-35	1.76166e-32	mannose-1-phosphate guanylyltransferase	Cell wall / LPS / capsule; Secreted Factors (toxins, enzymes, alginate)
PA14_13750	narK1	4.94072	6.89527e-11	2.9171e-09	nitrite extrusion protein 1	Transport of small molecules
PA14_20890	rfaD	4.91777	1.38718e-17	1.86868e-15	ADP-L-glycero-D-manno-heptose-6-epimerase	Cell wall / LPS / capsule
PA14_72260	0	4.56929	4.43829e-19	6.88473e-17	hypothetical protein	Transport of small molecules
PA14_53820	0	4.54662	1.17488e-25	3.75889e-23	hypothetical protein	Hypothetical, unclassified, unknown
PA14_52480	0	4.39756	8.68018e-16	8.38375e-14	hypothetical protein	Hypothetical, unclassified, unknown
PA14_07990	0	4.37778	4.9846e-13	3.2713e-11	hypothetical protein	Related to phage, transposon, or plasmid
PA14_08220	0	4.1998	2.00056e-20	3.65744e-18	hypothetical protein	Hypothetical, unclassified, unknown
PA14_38370	0	4.17196	3.77752e-15	3.22285e-13	hypothetical protein	Hypothetical, unclassified, unknown
PA14_08240	0	4.15745	7.96482e-20	1.40593e-17	hypothetical protein	Related to phage, transposon, or plasmid
PA14_36540	0	4.13696	5.54954e-12	2.92867e-10	hypothetical protein	Putative enzymes
PA14_08190	0	4.09579	7.38837e-10	2.55548e-08	hypothetical protein	Hypothetical, unclassified, unknown
PA14_08160	0	4.09307	6.09883e-16	6.24398e-14	lytic enzyme	Putative enzymes
PA14_41970	0	4.0848	1.65143e-25	4.97273e-23	hypothetical protein	Hypothetical, unclassified, unknown
PA14_08230	0	4.08251	9.08089e-14	6.54719e-12	hypothetical protein	Hypothetical, unclassified, unknown
PA14_60560	0	4.04236	4.72761e-14	3.50734e-12	hypothetical protein	Hypothetical, unclassified, unknown
PA14_28520	0	4.0159	1.10424e-23	2.56937e-21	hypothetical protein	Hypothetical, unclassified, unknown
PA14_07980	0	3.95622	5.12462e-17	6.10068e-15	hypothetical protein	Hypothetical, unclassified, unknown
PA14_66460	0	3.9435	7.40831e-11	3.10845e-09	hypothetical protein	Adaptation, Protection
PA14_36410	0	3.92049	3.69853e-05	0.000387967	hypothetical protein	Hypothetical, unclassified, unknown
PA14_50020	0	3.89376	8.37124e-12	4.20121e-10	hypothetical protein	Hypothetical, unclassified, unknown
PA14_08210	0	3.87038	3.84982e-16	4.02188e-14	hypothetical protein	Related to phage, transposon, or plasmid
PA14_48960	0	3.86588	0.00746128	0.0321349	hypothetical protein	Related to phage, transposon, or plasmid
PA14_28490	0	3.85956	4.54772e-15	3.7548e-13	hypothetical protein	Membrane proteins
PA14_08270	0	3.85735	3.56947e-14	2.72718e-12	hypothetical protein	Hypothetical, unclassified, unknown
PA14_37070	0	3.81536	1.94979e-13	1.34878e-11	hypothetical protein	Central intermediary metabolism
PA14_36550	0	3.78629	5.29541e-13	3.43129e-11	hypothetical protein	Hypothetical, unclassified, unknown
PA14_28500	0	3.78317	1.55374e-09	5.13136e-08	hypothetical protein	Hypothetical, unclassified, unknown
PA14_08200	0	3.7763	1.04201e-05	0.000134698	hypothetical protein	Hypothetical, unclassified, unknown
PA14_42860	0	3.7518	4.16188e-10	1.51097e-08	hypothetical protein	Transport of small molecules
PA14_68300	arcD	3.75178	7.29108e-12	3.69535e-10	arginine/ornithine antiporter	Amino acid biosynthesis and metabolism
PA14_36060	0	3.73899	1.98068e-06	3.22901e-05	hypothetical protein	Hypothetical, unclassified, unknown
PA14_08300	0	3.7313	8.81055e-17	1.00225e-14	phage-related protein, tail component	Related to phage, transposon, or plasmid
PA14_08250	0	3.70935	6.32547e-18	8.99447e-16	hypothetical protein	Related to phage, transposon, or plasmid
PA14_52490	0	3.68616	5.33993e-12	2.8474e-10	hypothetical protein	Hypothetical, unclassified, unknown
PA14_08280	0	3.68459	1.45002e-13	1.0168e-11	bacteriophage protein	Related to phage, transposon, or plasmid
PA14_36450	0	3.66848	2.92031e-06	4.57158e-05	hypothetical protein	Hypothetical, unclassified, unknown
PA14_08260	0	3.65056	5.30088e-10	1.89757e-08	minor tail protein L	Related to phage, transposon, or plasmid
PA14_56590	0	3.55295	6.22862e-09	1.76156e-07	hypothetical protein	Adaptation, Protection
PA14_44470	hemN	3.53419	3.87304e-17	4.83563e-15	coproporphyrinogen III oxidase	Biosynthesis of cofactors, prosthetic groups and carriers
PA14_36470	0	3.52801	9.94222e-12	4.89368e-10	hypothetical protein	Hypothetical, unclassified, unknown
PA14_54740	0	3.52708	5.00412e-17	6.09907e-15	hypothetical protein	Hypothetical, unclassified, unknown
PA14_52500	0	3.51279	3.05643e-06	4.75559e-05	hypothetical protein	Hypothetical, unclassified, unknown
PA14_08180	0	3.48745	1.1636e-09	3.89311e-08	hypothetical protein	Hypothetical, unclassified, unknown
PA14_07970	0	3.45879	1.50454e-10	5.93598e-09	hypothetical protein	Transcription, RNA processing and degradation
PA14_54750	0	3.4495	1.67456e-17	2.19797e-15	hypothetical protein	Hypothetical, unclassified, unknown
PA14_36460	0	3.39263	2.05234e-05	0.000237867	hypothetical protein	Hypothetical, unclassified, unknown
PA14_18670	bfrB	3.38687	0.00204277	0.0115674	bacterioferritin	Transport of small molecules
PA14_56480	0	3.3378	1.42173e-15	1.34775e-13	hydrolase	Translation, post-translational modification, degradation
PA14_71630	adhA	3.33684	2.15764e-12	1.2843e-10	alcohol dehydrogenase	Carbon compound catabolism
PA14_38050	0	3.30985	4.18207e-05	0.00043336	hypothetical protein	Hypothetical, unclassified, unknown
PA14_69090	0	3.29358	1.98018e-09	6.38121e-08	hypothetical protein	Membrane proteins
PA14_49940	0	3.2643	7.55869e-21	1.48819e-18	hypothetical protein	Hypothetical, unclassified, unknown
PA14_60700	ccpR	3.24804	2.26808e-07	4.85787e-06	cytochrome c551 peroxidase	Energy metabolism
PA14_61000	0	3.23496	0.000402322	0.00305109	hypothetical protein	Hypothetical, unclassified, unknown
PA14_53810	0	3.20911	1.84476e-09	6.01485e-08	hypothetical protein	Hypothetical, unclassified, unknown
PA14_14550	0	3.20302	5.91259e-12	3.08842e-10	hypothetical protein	Hypothetical, unclassified, unknown
PA14_43050	0	3.19406	2.59429e-21	5.53339e-19	hypothetical protein	Hypothetical, unclassified, unknown
PA14_46160	0	3.18078	9.30003e-11	3.80855e-09	hypothetical protein	Hypothetical, unclassified, unknown
PA14_36650	0	3.14023	0.00124891	0.00784436	hypothetical protein	Hypothetical, unclassified, unknown
PA14_54730	0	3.11881	1.93889e-08	5.03815e-07	hypothetical protein	Hypothetical, unclassified, unknown
PA14_52850	0	3.07654	1.04741e-10	4.25531e-09	acyl-CoA lyase subunit beta	Putative enzymes
PA14_33480	sndH	3.0612	1.20732e-11	5.83045e-10	L-sorbosone dehydrogenase	Carbon compound catabolism
PA14_21680	0	3.05259	2.56669e-05	0.000283166	hypothetical protein	Hypothetical, unclassified, unknown
PA14_48830	0	3.04657	8.5214e-08	1.93871e-06	transcriptional regulator	Transcriptional regulators
PA14_51220	0	3.04156	1.90117e-05	0.000223726	glycosyl transferase family protein	Putative enzymes
PA14_72900	0	3.02999	2.94995e-26	1.00672e-23	lipoprotein	Fatty acid and phospholipid metabolism
PA14_52810	0	3.02998	3.19988e-09	9.86757e-08	C4-dicarboxylate transporter	Transport of small molecules
PA14_52820	0	3.02951	2.63181e-12	1.51373e-10	C4-dicarboxylate transporter	Transport of small molecules
PA14_52840	0	3.02489	8.80185e-12	4.37444e-10	C4-dicarboxylate-binding periplasmic protein	Transport of small molecules
PA14_32140	antC	3.00962	7.48939e-16	7.51729e-14	anthranilate dioxygenase reductase	Energy metabolism
PA14_51490	0	3.00577	4.04211e-08	1.00444e-06	hypothetical protein	Hypothetical, unclassified, unknown
PA14_36390	0	3.00056	6.67105e-06	9.15526e-05	hypothetical protein	Translation, post-translational modification, degradation
PA14_41440	0	2.98554	5.58233e-10	1.98444e-08	hypothetical protein	Adaptation, Protection
PA14_68800	0	2.96383	2.91571e-09	9.10093e-08	hypothetical protein	Transport of small molecules
PA14_21220	0	2.95894	0.000879013	0.00581352	hypothetical protein	Hypothetical, unclassified, unknown
PA14_16110	0	2.94392	8.7769e-27	3.20921e-24	hypothetical protein	Hypothetical, unclassified, unknown
PA14_17580	0	2.94228	2.00491e-10	7.71665e-09	hypothetical protein	Hypothetical, unclassified, unknown
PA14_47870	0	2.92244	0.00134064	0.00829836	hypothetical protein	Membrane proteins
PA14_28540	0	2.92077	0.00677286	0.0298779	hypothetical protein	Hypothetical, unclassified, unknown
PA14_52900	0	2.91908	4.46869e-09	1.32141e-07	acyl-CoA dehydrogenase	Putative enzymes
PA14_22880	0	2.91413	7.11905e-12	3.64424e-10	Fe-S protein	Hypothetical, unclassified, unknown
PA14_43760	0	2.90991	1.19003e-07	2.66758e-06	hypothetical protein	Hypothetical, unclassified, unknown
PA14_17570	0	2.90821	6.77057e-08	1.58984e-06	hypothetical protein	Translation, post-translational modification, degradation
PA14_28330	0	2.8944	0.00219746	0.0122536	hypothetical protein	Hypothetical, unclassified, unknown
PA14_28140	0	2.88434	3.94579e-19	6.31202e-17	hypothetical protein	Hypothetical, unclassified, unknown
PA14_14540	0	2.87473	1.98205e-09	6.38121e-08	hypothetical protein	Hypothetical, unclassified, unknown
PA14_52910	0	2.86816	4.72513e-08	1.14635e-06	hypothetical protein	Hypothetical, unclassified, unknown
PA14_44340	0	2.86663	5.52164e-11	2.37523e-09	cbb3-type cytochrome c oxidase subunit I	Energy metabolism
PA14_45970	0	2.86525	7.10256e-08	1.66018e-06	cation-transporting P-type ATPase	Transport of small molecules
PA14_21260	0	2.85888	1.7621e-06	2.90974e-05	hypothetical protein	Hypothetical, unclassified, unknown
PA14_64520	0	2.85675	4.57356e-11	2.00103e-09	bacterioferritin	Central intermediary metabolism
PA14_60810	0	2.83945	1.14134e-09	3.86923e-08	transcriptional regulator NfxB	Transcriptional regulators
PA14_44350	0	2.82374	6.54697e-08	1.54442e-06	cbb3-type cytochrome c oxidase subunit II	Energy metabolism
PA14_26780	0	2.81262	4.77226e-08	1.15232e-06	hypothetical protein	Hypothetical, unclassified, unknown
PA14_56220	0	2.79822	2.39798e-12	1.39492e-10	hypothetical protein	Adaptation, Protection
PA14_07070	0	2.79697	1.50748e-10	5.93598e-09	hypothetical protein	Energy metabolism
PA14_02520	0	2.77982	1.67461e-07	3.63234e-06	hypothetical protein	Hypothetical, unclassified, unknown
PA14_21630	0	2.7674	5.83915e-08	1.38382e-06	hypothetical protein	Hypothetical, unclassified, unknown
PA14_11270	oprG	2.76423	3.72158e-13	2.47412e-11	outer membrane protein OprG precursor	Membrane proteins
PA14_36780	0	2.76045	0.000788853	0.00536273	hypothetical protein	Transport of small molecules
PA14_56670	0	2.75869	3.24484e-06	4.99186e-05	hypothetical protein	Hypothetical, unclassified, unknown
PA14_36420	0	2.75037	3.02593e-15	2.71749e-13	sensor/response regulator hybrid	Two-component regulatory systems
PA14_60490	0	2.74711	4.10692e-07	8.02418e-06	cytochrome c	Energy metabolism
PA14_56380	0	2.74546	3.03538e-10	1.12595e-08	hypothetical protein	Hypothetical, unclassified, unknown
PA14_48610	0	2.72808	1.63753e-05	0.000197235	sparagine synthase	Amino acid biosynthesis and metabolism
PA14_46280	0	2.72283	5.60499e-13	3.5865e-11	hypothetical protein	Hypothetical, unclassified, unknown
PA14_52510	0	2.72167	2.76424e-07	5.75209e-06	hypothetical protein	Hypothetical, unclassified, unknown
PA14_32310	0	2.71964	3.56393e-07	7.12647e-06	hypothetical protein	Hypothetical, unclassified, unknown
PA14_44360	0	2.70916	4.4829e-10	1.61605e-08	cytochrome c oxidase, cbb3-type subunit III	Energy metabolism
PA14_14660	0	2.70723	7.92278e-21	1.5021e-18	hypothetical protein	Protein secretion/export apparatus
PA14_19380	0	2.70619	3.80484e-06	5.69502e-05	transcriptional regulator	Transcriptional regulators
PA14_33450	treA	2.70458	5.26516e-05	0.000525734	trehalase	Carbon compound catabolism
PA14_31390	0	2.70019	2.56976e-15	2.34903e-13	hypothetical protein	Hypothetical, unclassified, unknown
PA14_58320	0	2.68119	1.65529e-15	1.54063e-13	two-component sensor	Two-component regulatory systems
PA14_23130	0	2.66802	9.10936e-10	3.12959e-08	sensory box GGDEF domain-containing protein	Two-component regulatory systems
PA14_06860	0	2.66438	0.0123344	0.0477608	hypothetical protein	Hypothetical, unclassified, unknown
PA14_56030	0	2.66409	1.14907e-18	1.73003e-16	hypothetical protein	Transport of small molecules
PA14_54430	algU	2.66129	2.00293e-25	5.6961e-23	RNA polymerase sigma factor AlgU	Transcriptional regulators
PA14_26130	morB	2.66052	3.53676e-09	1.07128e-07	morphinone reductase	Carbon compound catabolism
PA14_36500	0	2.65781	1.19913e-05	0.000151564	hypothetical protein	Carbon compound catabolism
PA14_36490	0	2.65154	0.00354581	0.0180427	hypothetical protein	Hypothetical, unclassified, unknown
PA14_54420	mucA	2.64294	8.51132e-24	2.17847e-21	anti-sigma factor MucA	Secreted Factors (toxins, enzymes, alginate)
PA14_36480	0	2.63061	0.00568933	0.026287	hypothetical protein	Hypothetical, unclassified, unknown
PA14_43900	0	2.62968	1.24745e-11	5.96792e-10	hypothetical protein	Hypothetical, unclassified, unknown
PA14_21670	0	2.62098	4.88125e-06	7.03035e-05	hypothetical protein	Hypothetical, unclassified, unknown
PA14_19350	0	2.60876	2.77737e-10	1.0454e-08	hypothetical protein	Carbon compound catabolism
PA14_48590	0	2.59883	3.5876e-05	0.000377879	hypothetical protein	Hypothetical, unclassified, unknown
PA14_68840	0	2.59677	3.48333e-17	4.45779e-15	hypothetical protein	Hypothetical, unclassified, unknown
PA14_00740	0	2.58218	6.01596e-13	3.75557e-11	lipoprotein	Fatty acid and phospholipid metabolism
PA14_54720	0	2.56978	0.000805483	0.00544764	hypothetical protein	Hypothetical, unclassified, unknown
PA14_09930	0	2.56519	0.000164021	0.00137905	exonuclease III	DNA replication, recombination, modification and repair
PA14_48950	0	2.55648	5.41514e-06	7.6364e-05	hypothetical protein	Related to phage, transposon, or plasmid
PA14_31990	czcB	2.54725	0.00309324	0.016141	cobalt/zinc/cadmium efflux RND transporter, membrane fusion protein, CzcB famil	Transport of small molecules
PA14_13610	0	2.5454	0.0003149	0.00248378	ABC transporter permease	Transport of small molecules
PA14_61010	0	2.53495	1.61394e-05	0.000196241	hypothetical protein	Hypothetical, unclassified, unknown
PA14_52870	0	2.52623	3.6905e-07	7.32104e-06	hypothetical protein	Putative enzymes
PA14_46810	0	2.52336	0.000150345	0.00127631	RNA polymerase ECF-subfamily sigma-70 factor	Transcriptional regulators
PA14_53450	0	2.49131	0.000121019	0.00105955	hypothetical protein	Hypothetical, unclassified, unknown
PA14_19360	0	2.48117	3.69052e-13	2.47412e-11	GNAT family acetyltransferase	Putative enzymes
PA14_32220	catB	2.47795	2.85283e-07	5.81817e-06	muconate cycloisomerase I	Carbon compound catabolism
PA14_18100	0	2.4748	3.07799e-07	6.22776e-06	hypothetical protein	Hypothetical, unclassified, unknown
PA14_28150	0	2.47214	2.93099e-10	1.09516e-08	hypothetical protein	Hypothetical, unclassified, unknown
PA14_28170	0	2.47197	1.12073e-12	6.82979e-11	formate/nitrate transporter	Transport of small molecules
PA14_38580	0	2.44926	0.000415592	0.00312396	hypothetical protein	Transport of small molecules
PA14_39360	0	2.44822	2.69757e-12	1.53432e-10	sigma-54 dependent transcriptional regulator	Transcriptional regulators
PA14_23030	oprB	2.43809	2.03484e-16	2.17007e-14	glucose/carbohydrate outer membrane porin OprB precursor	Transport of small molecules
PA14_17460	pcm	2.43464	3.28423e-15	2.84949e-13	protein-L-isoaspartate O-methyltransferase	Translation, post-translational modification, degradation
PA14_48620	0	2.42696	0.00199101	0.011375	clavaminic acid synthetase	Central intermediary metabolism
PA14_00710	osmC	2.42359	1.98365e-07	4.2665e-06	osmotically inducible protein OsmC	Adaptation, Protection
PA14_14360	0	2.40224	2.34023e-07	4.97081e-06	sodium:sulfate symporter	Transport of small molecules
PA14_52880	0	2.39948	3.6663e-08	9.15503e-07	hypothetical protein	Putative enzymes
PA14_12740	0	2.39862	1.84839e-07	3.99236e-06	hypothetical protein	Hypothetical, unclassified, unknown
PA14_54810	0	2.39745	9.1168e-09	2.55021e-07	hypothetical protein	Hypothetical, unclassified, unknown
PA14_48550	0	2.3958	0.00364418	0.0183789	hypothetical protein	Hypothetical, unclassified, unknown
PA14_62380	0	2.3885	1.4897e-07	3.25888e-06	hypothetical protein	Hypothetical, unclassified, unknown
PA14_53700	0	2.38639	0.00107901	0.00693028	ring-cleaving dioxygenase	Putative enzymes
PA14_10370	0	2.3819	0.0112249	0.0442684	hypothetical protein	Fatty acid and phospholipid metabolism
PA14_01940	0	2.37765	4.67312e-12	2.51807e-10	RND efflux membrane fusion protein	Protein secretion/export apparatus
PA14_04650	pfpI	2.37324	1.89385e-05	0.000223379	protease PfpI	Translation, post-translational modification, degradation
PA14_31330	0	2.36561	9.31752e-06	0.000122613	EAL domain-containing protein	Putative enzymes
PA14_48540	0	2.35955	2.50618e-05	0.000277482	hypothetical protein	Hypothetical, unclassified, unknown
PA14_53310	0	2.34078	6.06972e-14	4.4387e-12	hypothetical protein	Hypothetical, unclassified, unknown
PA14_51380	pqsE	2.33902	6.18706e-09	1.75953e-07	quinolone signal response protein	Hypothetical, unclassified, unknown
PA14_49210	napE	2.33142	1.40844e-08	3.79462e-07	periplasmic nitrate reductase NapE	Energy metabolism
PA14_28260	0	2.32689	8.1492e-08	1.87909e-06	hypothetical protein	Hypothetical, unclassified, unknown
PA14_53220	fumC2	2.32133	3.28244e-09	1.00017e-07	fumarate hydratase	Carbon compound catabolism
PA14_57530	sspA	2.31982	2.07434e-13	1.4158e-11	stringent starvation protein A	Adaptation, Protection
PA14_52890	0	2.30822	0.000121938	0.00106518	ring-cleaving dioxygenase	Putative enzymes
PA14_36860	0	2.30306	0.00115227	0.00736388	hypothetical protein	Hypothetical, unclassified, unknown
PA14_72230	0	2.28707	3.77795e-09	1.13761e-07	hypothetical protein	Transport of small molecules
PA14_72390	0	2.28565	2.43428e-08	6.23054e-07	two-component sensor	Two-component regulatory systems
PA14_48930	0	2.28222	3.66181e-06	5.5458e-05	coat protein A of bacteriophage Pf1	Hypothetical, unclassified, unknown
PA14_07050	0	2.2776	6.18813e-07	1.15189e-05	hypothetical protein	Biosynthesis of cofactors, prosthetic groups and carriers
PA14_28620	0	2.27532	2.79392e-07	5.78285e-06	hypothetical protein	Hypothetical, unclassified, unknown
PA14_36400	0	2.26032	0.00125074	0.00784624	hypothetical protein	Hypothetical, unclassified, unknown
PA14_44570	0	2.25722	0.00605279	0.0274683	short-chain dehydrogenase	Putative enzymes
PA14_68450	0	2.25695	2.03343e-12	1.2246e-10	hypothetical protein	Hypothetical, unclassified, unknown
PA14_24880	0	2.25541	2.53575e-19	4.18726e-17	lipoprotein	Fatty acid and phospholipid metabolism
PA14_50500	0	2.25296	1.82102e-06	2.99736e-05	hypothetical protein	Hypothetical, unclassified, unknown
PA14_44320	0	2.25091	5.22148e-07	1.00108e-05	hypothetical protein	Putative enzymes
PA14_53470	0	2.24004	2.33663e-05	0.000264044	acetate kinase	Putative enzymes
PA14_32580	0	2.23571	0.00801963	0.0339936	two-component response regulator	Two-component regulatory systems
PA14_28530	0	2.23088	4.80737e-09	1.39823e-07	hypothetical protein	Membrane proteins
PA14_65760	0	2.2216	0.00194884	0.011159	NAD(P)H quinone oxidoreductase	Energy metabolism
PA14_12260	0	2.21724	1.65915e-08	4.35549e-07	hypothetical protein	Hypothetical, unclassified, unknown
PA14_56510	0	2.21405	4.53328e-09	1.32605e-07	hypothetical protein	Hypothetical, unclassified, unknown
PA14_38590	bdhA	2.2133	0.000379478	0.00292552	3-hydroxybutyrate dehydrogenase	Carbon compound catabolism
PA14_35570	pslN	2.21123	0.003763	0.0188297	hypothetical protein	DNA replication, recombination, modification and repair
PA14_56540	0	2.20348	1.30558e-06	2.25025e-05	hypothetical protein	Energy metabolism
PA14_24440	0	2.20063	9.49039e-07	1.70461e-05	lipoprotein	Fatty acid and phospholipid metabolism
PA14_19480	0	2.19964	3.10875e-11	1.42086e-09	hypothetical protein	Hypothetical, unclassified, unknown
PA14_64480	osmE	2.19911	2.80161e-07	5.78285e-06	DNA-binding transcriptional activator OsmE	Membrane proteins
PA14_35400	pvcC	2.19064	5.09833e-05	0.000512738	pyoverdine biosynthesis protein PvcC	Secreted Factors (toxins, enzymes, alginate)
PA14_33460	0	2.18737	0.00276514	0.0148062	hypothetical protein	Membrane proteins
PA14_57110	0	2.18552	1.63799e-08	4.3221e-07	hypothetical protein	Transport of small molecules
PA14_71530	purU2	2.18397	0.00141177	0.00863422	formyltetrahydrofolate deformylase	Nucleotide biosynthesis and metabolism
PA14_71500	soxA	2.175	0.000133128	0.00114727	sarcosine oxidase alpha subunit	Carbon compound catabolism
PA14_14130	0	2.173	1.39023e-07	3.08078e-06	hypothetical protein	Hypothetical, unclassified, unknown
PA14_48640	0	2.17002	0.00132464	0.00820924	hypothetical protein	Hypothetical, unclassified, unknown
PA14_01660	0	2.16419	1.01758e-08	2.81566e-07	guanine deaminase	Nucleotide biosynthesis and metabolism
PA14_65820	0	2.16007	0.00127591	0.00798458	acyl-CoA dehydrogenase	Fatty acid and phospholipid metabolism
PA14_44290	acnA	2.15856	3.33497e-11	1.51077e-09	aconitate hydratase	Energy metabolism
PA14_64870	0	2.15437	0.00526538	0.0247279	ABC transporter ATP-binding protein	Transport of small molecules
PA14_20060	0	2.14843	8.69255e-05	0.000797455	hypothetical protein	Hypothetical, unclassified, unknown
PA14_46250	0	2.14799	0.000439464	0.00328411	hypothetical protein	Putative enzymes
PA14_33430	0	2.14474	0.00420612	0.0206237	pirin-related protein	DNA replication, recombination, modification and repair
PA14_29070	0	2.14195	0.000837967	0.00560726	hypothetical protein	Membrane proteins
PA14_24630	0	2.1409	0.000216712	0.00177781	hypothetical protein	Hypothetical, unclassified, unknown
PA14_48570	0	2.13689	0.000235319	0.00192121	2-isopropylmalate synthase	Amino acid biosynthesis and metabolism
PA14_39390	0	2.13303	1.8348e-11	8.61684e-10	30S ribosomal protein S6 modification protein	Translation, post-translational modification, degradation
PA14_06875	rsmY	2.13083	2.52972e-07	5.30722e-06	#N/A	Non-coding RNA gene
PA14_22980	0	2.12735	1.49283e-08	3.98011e-07	sugar ABC transporter substrate-binding protein	Transport of small molecules
PA14_23010	gltK	2.12687	9.27135e-13	5.71808e-11	ABC transporter ATP-binding protein	Transport of small molecules
PA14_44420	0	2.11752	4.67721e-07	9.001e-06	ferredoxin	Energy metabolism
PA14_54410	mucB	2.10699	1.33341e-10	5.3326e-09	negative regulator for alginate biosynthesis MucB	Secreted Factors (toxins, enzymes, alginate)
PA14_52520	0	2.10597	6.39241e-07	1.18133e-05	hypothetical protein	Hypothetical, unclassified, unknown
PA14_68470	0	2.09547	0.000292328	0.00232364	hypothetical protein	Hypothetical, unclassified, unknown
PA14_48530	0	2.09394	1.93945e-06	3.17191e-05	AMP-binding protein	Putative enzymes
PA14_46240	0	2.08428	2.06171e-08	5.30346e-07	hypothetical protein	Membrane proteins
PA14_45090	0	2.07892	0.00374271	0.0187649	hypothetical protein	Hypothetical, unclassified, unknown
PA14_55600	0	2.07551	0.0014632	0.00886187	hypothetical protein	Hypothetical, unclassified, unknown
PA14_12680	0	2.07434	1.22796e-06	2.15272e-05	short chain dehydrogenase	Fatty acid and phospholipid metabolism
PA14_00680	0	2.07147	0.000119512	0.00105298	LysR family transcriptional regulator	Transcriptional regulators
PA14_47130	0	2.06919	5.39092e-06	7.62324e-05	hypothetical protein	Hypothetical, unclassified, unknown
PA14_48970	0	2.05616	0.00879119	0.0363624	helix destabilizing protein of bacteriophage Pf1	Related to phage, transposon, or plasmid
PA14_45180	0	2.05606	0.00714772	0.0310604	oxidoreductase	Putative enzymes
PA14_10630	hpcC	2.05251	0.000626683	0.00440769	5-carboxy-2-hydroxymuconate semialdehyde dehydrogenase	Carbon compound catabolism
PA14_24740	0	2.04903	1.26124e-07	2.80707e-06	hypothetical protein	Hypothetical, unclassified, unknown
PA14_71590	0	2.04317	1.31407e-08	3.5591e-07	hypothetical protein	Membrane proteins
PA14_56520	0	2.03924	0.00342001	0.0175796	hypothetical protein	Hypothetical, unclassified, unknown
PA14_00650	0	2.03708	3.0323e-07	6.15967e-06	hypothetical protein	Hypothetical, unclassified, unknown
PA14_33150	0	2.03385	0.00182983	0.0105792	hypothetical protein	Hypothetical, unclassified, unknown
PA14_19310	0	2.02043	5.54053e-08	1.32533e-06	hypothetical protein	Transport of small molecules
PA14_39660	0	2.0081	0.00720281	0.0312203	hypothetical protein	Hypothetical, unclassified, unknown
PA14_56680	feoB	2.00691	2.54736e-09	7.99997e-08	ferrous iron transport protein B	Transport of small molecules
PA14_50750	0	2.00013	0.00223728	0.0124621	hypothetical protein	Hypothetical, unclassified, unknown
PA14_23000	0	1.99898	1.34004e-05	0.000166496	ABC sugar transporter permease	Transport of small molecules
PA14_11060	cupB1	1.99394	1.23751e-05	0.000155647	fimbrial subunit CupB1	Motility & Attachment
PA14_04850	0	1.99277	0.00739735	0.0319553	hypothetical protein	Hypothetical, unclassified, unknown
PA14_32190	0	1.99143	1.19967e-09	3.98775e-08	transcriptional regulator	Transcriptional regulators
PA14_32160	antA	1.98981	1.06346e-09	3.62922e-08	anthranilate dioxygenase large subunit	Carbon compound catabolism
PA14_30100	0	1.98954	0.000390436	0.00298751	hypothetical protein	Hypothetical, unclassified, unknown
PA14_49910	0	1.97714	1.57048e-06	2.65182e-05	hypothetical protein	Hypothetical, unclassified, unknown
PA14_21830	0	1.96436	1.72915e-09	5.67404e-08	hypothetical protein	Hypothetical, unclassified, unknown
PA14_48600	0	1.9636	0.000657275	0.00460272	AMP-binding protein	Putative enzymes
PA14_44680	0	1.9599	4.86383e-09	1.40666e-07	chromosome segregation protein	Cell division
PA14_10780	0	1.95986	1.79994e-10	7.03352e-09	hypothetical protein	Hypothetical, unclassified, unknown
PA14_02590	mdcE	1.9545	3.34576e-06	5.11252e-05	malonate decarboxylase subunit gamma	Carbon compound catabolism
PA14_05880	0	1.9524	7.62994e-06	0.000103055	membrane-bound protease	Membrane proteins
PA14_06010	0	1.95212	3.56919e-08	8.95622e-07	hypothetical protein	Hypothetical, unclassified, unknown
PA14_03590	0	1.95072	4.74789e-05	0.000480325	hypothetical protein	Membrane proteins
PA14_01730	0	1.94861	6.78658e-05	0.000649355	hypothetical protein	Hypothetical, unclassified, unknown
PA14_46750	0	1.94699	0.000597074	0.00425093	hypothetical protein	Hypothetical, unclassified, unknown
PA14_32490	0	1.9457	6.03184e-06	8.39546e-05	hypothetical protein	Hypothetical, unclassified, unknown
PA14_64880	0	1.94097	0.00470384	0.0224827	branched chain amino acid ABC transporter permease	Transport of small molecules
PA14_29120	0	1.93698	0.000378149	0.00291968	hypothetical protein	Hypothetical, unclassified, unknown
PA14_22990	0	1.93278	1.85371e-05	0.000219912	ABC sugar transporter permease	Transport of small molecules
PA14_33060	0	1.92804	0.00601647	0.0273763	hypothetical protein	Hypothetical, unclassified, unknown
PA14_68460	0	1.92621	0.000102872	0.000925486	hypothetical protein	Hypothetical, unclassified, unknown
PA14_49960	0	1.9252	9.28003e-07	1.67269e-05	hypothetical protein	Hypothetical, unclassified, unknown
PA14_32240	catA	1.91995	8.69271e-05	0.000797455	catechol 1,2-dioxygenase	Carbon compound catabolism
PA14_29500	0	1.91612	9.72826e-05	0.000876743	type II secretion system protein	Protein secretion/export apparatus
PA14_06000	0	1.90356	6.12349e-09	1.75118e-07	ClpA/B protease ATP binding subunit	Translation, post-translational modification, degradation
PA14_38630	atoB	1.90222	2.03093e-09	6.4977e-08	acetyl-CoA acetyltransferase	Fatty acid and phospholipid metabolism
PA14_11890	0	1.89955	0.000388926	0.00298041	hypothetical protein	Hypothetical, unclassified, unknown
PA14_12840	0	1.89859	5.24295e-05	0.000525218	acetyltransferase	Translation, post-translational modification, degradation
PA14_13740	narX	1.8983	0.000306506	0.0024288	two-component sensor NarX	Two-component regulatory systems
PA14_64490	0	1.89693	0.000142028	0.00121376	hypothetical protein	Hypothetical, unclassified, unknown
PA14_62670	0	1.89452	7.71856e-06	0.000103877	hypothetical protein	Hypothetical, unclassified, unknown
PA14_67400	0	1.89428	0.000391387	0.00299031	ABC transporter substrate-binding protein	Transport of small molecules
PA14_07210	0	1.89091	1.33827e-11	6.34316e-10	hypothetical protein	Hypothetical, unclassified, unknown
PA14_67065	mdoH	1.89046	2.17713e-10	8.31696e-09	glucosyltransferase MdoH	Cell wall / LPS / capsule
PA14_30260	0	1.88622	1.59971e-06	2.67611e-05	arginyl-tRNA-protein transferase	Translation, post-translational modification, degradation
PA14_06870	dnr	1.87557	0.00164087	0.00972175	transcriptional regulator Dnr	Transcriptional regulators
PA14_24720	0	1.87077	0.000396022	0.00301224	two-component sensor	Two-component regulatory systems
PA14_19710	0	1.86968	0.00152812	0.00916001	alpha/beta hydrolase	Putative enzymes
PA14_36605	0	1.8649	0.00357942	0.0181542	maltooligosyl trehalose synthase	Putative enzymes
PA14_71690	0	1.86437	0.0104842	0.0419614	GNAT family acetyltransferase	Transport of small molecules
PA14_68140	0	1.86421	8.2906e-05	0.000767443	drug efflux transporter	Antibiotic resistance and susceptibility; Transport of small molecules
PA14_13730	narL	1.86317	0.000132965	0.00114727	transcriptional regulator NarL	Two-component regulatory systems
PA14_36830	0	1.86115	0.00344627	0.0176415	hypothetical protein	Hypothetical, unclassified, unknown
PA14_67500	gloA3	1.85744	1.33356e-06	2.29076e-05	lactoylglutathione lyase	Central intermediary metabolism
PA14_16020	0	1.85691	6.60252e-06	9.11006e-05	hypothetical protein	Hypothetical, unclassified, unknown
PA14_48560	0	1.85475	0.000922928	0.00604925	hypothetical protein	Hypothetical, unclassified, unknown
PA14_11580	0	1.83701	1.1652e-05	0.000148355	hypothetical protein	Putative enzymes
PA14_11480	0	1.83444	2.71652e-07	5.67586e-06	hypothetical protein	Hypothetical, unclassified, unknown
PA14_32230	catC	1.83108	0.00083475	0.00559304	muconolactone delta-isomerase	Carbon compound catabolism
PA14_56390	0	1.83104	1.09575e-08	3.01567e-07	hypothetical protein	Fatty acid and phospholipid metabolism
PA14_38340	0	1.82762	4.5184e-06	6.62742e-05	ring-cleaving dioxygenase	Antibiotic resistance and susceptibility
PA14_68780	0	1.81862	2.26166e-05	0.000256706	phosphate transporter	Transport of small molecules
PA14_21130	0	1.79927	6.02331e-05	0.000594091	outer membrane lipoprotein	Membrane proteins
PA14_10790	ampC	1.79705	1.20954e-05	0.000152503	beta-lactamase	Adaptation, Protection
PA14_13420	0	1.79582	0.000409533	0.00309203	hypothetical protein	Hypothetical, unclassified, unknown
PA14_72810	0	1.78775	6.3799e-07	1.18133e-05	hypothetical protein	Fatty acid and phospholipid metabolism
PA14_09550	0	1.78467	2.48292e-05	0.000275706	hypothetical protein	Carbon compound catabolism
PA14_10820	0	1.77619	6.23339e-06	8.64735e-05	HDIG domain-containing protein	Hypothetical, unclassified, unknown
PA14_52940	0	1.76959	0.000922893	0.00604925	hypothetical protein	Hypothetical, unclassified, unknown
PA14_44640	0	1.76395	6.62934e-06	9.12248e-05	hypothetical protein	Hypothetical, unclassified, unknown
PA14_39960	phzB2	1.75664	5.89108e-06	8.26204e-05	phenazine biosynthesis protein	Secreted Factors (toxins, enzymes, alginate)
PA14_06390	0	1.75471	7.579e-07	1.3856e-05	hypothetical protein	Hypothetical, unclassified, unknown
PA14_21490	0	1.75114	9.44849e-06	0.000123385	hypothetical protein	Hypothetical, unclassified, unknown
PA14_40080	0	1.74263	0.00551766	0.0256127	hypothetical protein	Hypothetical, unclassified, unknown
PA14_36730	0	1.74082	0.00393542	0.0196028	trehalose synthase	Carbon compound catabolism
PA14_45630	fliA	1.73827	1.16794e-05	0.000148355	flagellar biosynthesis sigma factor	Transcriptional regulators
PA14_69950	0	1.73602	6.96479e-05	0.000663925	hypothetical protein	Energy metabolism
PA14_30040	0	1.73421	0.000171385	0.00143353	hypothetical protein	Energy metabolism
PA14_22330	0	1.7327	7.17737e-06	9.77153e-05	glycine betaine-binding protein	Transport of small molecules
PA14_67090	mdoG	1.73073	2.24826e-12	1.32286e-10	glucan biosynthesis protein G	Putative enzymes
PA14_40750	0	1.72991	1.20037e-06	2.12619e-05	hypothetical protein	Hypothetical, unclassified, unknown
PA14_29420	0	1.72846	1.2008e-08	3.28711e-07	hypothetical protein	Putative enzymes
PA14_69070	0	1.72774	2.05386e-05	0.000237867	ABC transporter ATP-binding protein/permease	Transport of small molecules
PA14_43770	0	1.72322	0.00585241	0.0268205	transcriptional regulator	Transcriptional regulators
PA14_39080	0	1.72123	3.60446e-06	5.47514e-05	hypothetical protein	Hypothetical, unclassified, unknown
PA14_52060	0	1.72079	3.05038e-09	9.46358e-08	hypothetical protein	Hypothetical, unclassified, unknown
PA14_20280	0	1.71482	2.07913e-05	0.000239849	hypothetical protein	Hypothetical, unclassified, unknown
PA14_44430	0	1.71317	0.0008056	0.00544764	hypothetical protein	Hypothetical, unclassified, unknown
PA14_49230	napD	1.70839	0.000107645	0.000961666	NapD protein of periplasmic nitrate reductase	Energy metabolism
PA14_67450	blc	1.70413	5.85367e-09	1.68342e-07	outer membrane lipoprotein Blc	Cell wall / LPS / capsule
PA14_53500	0	1.70083	3.13738e-10	1.15541e-08	hypothetical protein	Hypothetical, unclassified, unknown
PA14_51350	phnB	1.69773	1.2087e-06	2.13357e-05	anthranilate synthase component II	Hypothetical, unclassified, unknown
PA14_02790	pcaF	1.69514	0.00256501	0.0139684	beta-ketoadipyl CoA thiolase	Carbon compound catabolism
PA14_42200	0	1.69465	7.36691e-05	0.000697065	hypothetical protein	Hypothetical, unclassified, unknown
PA14_72090	0	1.69462	0.00917156	0.0375894	hypothetical protein	Hypothetical, unclassified, unknown
PA14_20380	phnI	1.69008	0.00351213	0.017907	hypothetical protein	Transport of small molecules
PA14_38730	0	1.67775	2.17124e-05	0.000248648	major facilitator superfamily transporter	Transport of small molecules
PA14_38640	0	1.66128	3.28069e-06	5.0281e-05	CoA transferase subunit B	Fatty acid and phospholipid metabolism
PA14_32150	antB	1.65864	2.43118e-05	0.000271137	anthranilate dioxygenase small subunit	Biosynthesis of cofactors, prosthetic groups and carriers
PA14_36820	0	1.65653	0.00446551	0.021565	hypothetical protein	Hypothetical, unclassified, unknown
PA14_33160	0	1.6558	6.56617e-05	0.000632999	hypothetical protein	Hypothetical, unclassified, unknown
PA14_51390	pqsD	1.65572	0.000186164	0.00154704	3-oxoacyl-ACP synthase	Hypothetical, unclassified, unknown
PA14_58080	0	1.64927	0.000291836	0.00232334	hypothetical protein	Putative enzymes
PA14_26770	0	1.64531	2.46034e-07	5.18292e-06	hypothetical protein	Putative enzymes
PA14_44530	0	1.64152	0.00256834	0.0139716	multidrug efflux system protein MdtI	Membrane proteins
PA14_57060	0	1.63581	1.38301e-05	0.000171419	hypothetical protein	Hypothetical, unclassified, unknown
PA14_16680	0	1.62458	2.50975e-05	0.000277482	hypothetical protein	Hypothetical, unclassified, unknown
PA14_22600	0	1.62376	0.00151757	0.00911786	glycosyl transferase family protein	Cell wall / LPS / capsule
PA14_02830	pcaB	1.61816	0.000274726	0.00220427	3-carboxy-cis,cis-muconate cycloisomerase	Carbon compound catabolism
PA14_34540	0	1.6175	2.00613e-05	0.000234998	xenobiotic compound DszA family monooxygenase	Putative enzymes
PA14_36960	0	1.61525	0.00748663	0.032157	transporter	Transport of small molecules
PA14_00720	0	1.61344	8.68293e-06	0.000115449	hypothetical protein	Hypothetical, unclassified, unknown
PA14_40560	0	1.60657	1.03795e-07	2.35099e-06	hypothetical protein	Hypothetical, unclassified, unknown
PA14_69470	algR	1.60389	2.29347e-06	3.66884e-05	alginate biosynthesis regulatory protein AlgR	Two-component regulatory systems
PA14_44300	aer	1.6025	6.93613e-05	0.000662426	aerotaxis receptor Aer	Chemotaxis
PA14_53230	0	1.59955	6.13157e-07	1.14553e-05	oxidoreductase	Putative enzymes
PA14_12750	0	1.59791	0.000687697	0.00478304	hypothetical protein	Hypothetical, unclassified, unknown
PA14_31350	0	1.59736	0.000612122	0.00433996	hypothetical protein	Energy metabolism; Hypothetical, unclassified, unknown
PA14_29260	0	1.59635	0.00204847	0.0115736	transcriptional regulator	Transcriptional regulators
PA14_17730	0	1.59507	0.00797865	0.0338944	hypothetical protein	Putative enzymes
PA14_45780	fliO	1.59401	0.000479235	0.00353487	flagellar protein FliO	Motility & Attachment
PA14_29280	0	1.58898	0.000183755	0.0015295	thioredoxin	Energy metabolism
PA14_62420	0	1.58183	2.44877e-07	5.17986e-06	hypothetical protein	Putative enzymes
PA14_36980	0	1.57913	0.00827052	0.0347879	hypothetical protein	Membrane proteins
PA14_02810	pcaT	1.57642	0.00282986	0.0150114	dicarboxylic acid transporter PcaT	Membrane proteins
PA14_31430	0	1.57408	9.2952e-05	0.000843655	hypothetical protein	Hypothetical, unclassified, unknown
PA14_61350	0	1.57368	0.00853696	0.0356449	hypothetical protein	Hypothetical, unclassified, unknown
PA14_60500	fklB	1.57113	0.00154464	0.00923717	peptidyl-prolyl cis-trans isomerase FklB	Translation, post-translational modification, degradation
PA14_42830	0	1.57014	0.0028949	0.0153021	hypothetical protein	Hypothetical, unclassified, unknown
PA14_11900	0	1.56633	2.45324e-05	0.000273003	hypothetical protein	Hypothetical, unclassified, unknown
PA14_51360	phnA	1.56548	4.22131e-05	0.000435547	anthranilate synthase component I	Hypothetical, unclassified, unknown
PA14_36570	glgA	1.56318	0.0121253	0.0470293	glycogen synthase	Carbon compound catabolism
PA14_72500	0	1.56157	0.00143918	0.0087704	hypothetical protein	Hypothetical, unclassified, unknown
PA14_11190	0	1.56031	0.000744459	0.00511244	aldehyde dehydrogenase	Putative enzymes
PA14_46840	0	1.55429	0.000143948	0.00122811	hypothetical protein	Hypothetical, unclassified, unknown
PA14_20860	0	1.54192	0.000284303	0.00227043	Tfp pilus assembly protein FimV	Protein secretion/export apparatus
PA14_06190	0	1.54146	0.000338512	0.00265773	glutathione S-transferase	Amino acid biosynthesis and metabolism
PA14_50800	pdxH	1.54135	3.2891e-08	8.37657e-07	pyridoxamine 5'-phosphate oxidase	Biosynthesis of cofactors, prosthetic groups and carriers
PA14_51420	pqsB	1.53481	5.07109e-06	7.21081e-05	PqsB	Hypothetical, unclassified, unknown
PA14_30830	0	1.5344	3.31303e-05	0.000352723	two-component response regulator	Two-component regulatory systems
PA14_11000	hpaA	1.53377	0.00147372	0.00889621	4-hydroxyphenylacetate 3-monooxygenase large chain	Carbon compound catabolism
PA14_26720	0	1.52931	0.00872906	0.0361814	biotin-dependent carboxylase	Fatty acid and phospholipid metabolism
PA14_25450	0	1.52791	1.70685e-06	2.84605e-05	hypothetical protein	Membrane proteins
PA14_62370	0	1.51812	0.00154966	0.00925638	hypothetical protein	Hypothetical, unclassified, unknown
PA14_51410	pqsC	1.51764	9.27194e-05	0.000843038	PqsC	Hypothetical, unclassified, unknown
PA14_00730	0	1.51368	4.71447e-06	6.85607e-05	hypothetical protein	Hypothetical, unclassified, unknown
PA14_68850	gcvP1	1.50725	1.61848e-05	0.000196326	glycine dehydrogenase	Amino acid biosynthesis and metabolism
PA14_19370	0	1.50333	4.64637e-07	8.97539e-06	asparagine synthetase	Amino acid biosynthesis and metabolism
PA14_62250	0	1.50101	0.000103734	0.000931608	hypothetical protein	Hypothetical, unclassified, unknown
PA14_56690	feoA	1.4988	0.007488	0.032157	ferrous iron transport protein A	Transport of small molecules
PA14_25910	0	1.49481	5.85027e-06	8.22734e-05	lipase	Fatty acid and phospholipid metabolism
PA14_71410	0	1.49159	0.00750596	0.0321865	ring hydroxylating dioxygenase, alpha-subunit	Transport of small molecules
PA14_07370	0	1.48849	8.85494e-05	0.000810884	hypothetical protein	Hypothetical, unclassified, unknown
PA14_38610	0	1.48822	9.37464e-06	0.000123048	hypothetical protein	Fatty acid and phospholipid metabolism
PA14_13580	0	1.48668	0.0100942	0.0406509	ABC transporter ATP-binding protein	Transport of small molecules
PA14_72380	algB	1.48185	2.76629e-05	0.000301291	two-component response regulator AlgB	Two-component regulatory systems
PA14_62240	0	1.47066	0.00019534	0.00161281	hypothetical protein	Hypothetical, unclassified, unknown
PA14_41980	0	1.46351	4.42566e-05	0.000451294	hypothetical protein	Hypothetical, unclassified, unknown
PA14_67460	0	1.46291	4.69405e-06	6.84582e-05	lipoprotein	Fatty acid and phospholipid metabolism
PA14_04860	0	1.46211	0.000699743	0.00485363	methyltransferase	DNA replication, recombination, modification and repair
PA14_51860	0	1.46116	1.75711e-05	0.000210155	hypothetical protein	Hypothetical, unclassified, unknown
PA14_15160	0	1.45992	0.00437565	0.0212716	hypothetical protein	Hypothetical, unclassified, unknown
PA14_31900	0	1.45869	0.000132411	0.00114495	efflux transporter	Transport of small molecules
PA14_16930	0	1.45426	2.04365e-05	0.000237867	pyridoxal-phosphate dependent protein	Amino acid biosynthesis and metabolism
PA14_10220	0	1.45403	0.00077069	0.00525322	SH3 domain-containing protein	Hypothetical, unclassified, unknown
PA14_27730	fadE	1.45393	9.40992e-06	0.000123195	acyl-CoA dehydrogenase	Fatty acid and phospholipid metabolism
PA14_72280	citA	1.45323	0.00611647	0.0276592	citrate transporter	Transport of small molecules
PA14_64850	0	1.44877	0.00261222	0.0141203	ornithine cyclodeaminase	Amino acid biosynthesis and metabolism
PA14_18640	0	1.44529	0.00794637	0.0338134	oxidoreductase	Putative enzymes
PA14_69440	hemD	1.44519	0.000121086	0.00105955	uroporphyrinogen-III synthase	Central intermediary metabolism
PA14_14270	0	1.44455	8.40733e-05	0.000776843	isochorismatase family hydrolase	Putative enzymes
PA14_24210	0	1.44196	0.00881534	0.0364211	hypothetical protein	Hypothetical, unclassified, unknown
PA14_52370	0	1.44142	3.93179e-05	0.000411008	hypothetical protein	Hypothetical, unclassified, unknown
PA14_57030	fxsA	1.43925	0.00405491	0.0200358	FxsA protein	Membrane proteins
PA14_48910	0	1.42996	0.00703035	0.0306545	hypothetical protein	Related to phage, transposon, or plasmid
PA14_48940	coaB	1.42785	0.00366593	0.0184522	coat protein B of bacteriophage Pf1)	Related to phage, transposon, or plasmid
PA14_28610	0	1.42773	0.0013157	0.00817362	hypothetical protein	Hypothetical, unclassified, unknown
PA14_11760	0	1.42772	0.00020225	0.00166449	ethanolamine ammonia-lyase small subunit	Central intermediary metabolism; Hypothetical, unclassified, unknown
PA14_42270	pscJ	1.42741	0.00328596	0.0170251	pscJ type III export protein	Secreted Factors (toxins, enzymes, alginate)
PA14_49270	napc	1.42589	0.00202857	0.0115191	cytochrome c-type protein NapC	Energy metabolism
PA14_33130	0	1.42291	0.000818944	0.00551602	cation-transporting P-type ATPase	Transport of small molecules
PA14_16260	0	1.42165	6.34682e-05	0.000617669	FMN oxidoreductase	Energy metabolism
PA14_58850	0	1.41648	0.00144398	0.00878919	hypothetical protein	Hypothetical, unclassified, unknown
PA14_51850	0	1.41534	0.000876124	0.00580943	hypothetical protein	Hypothetical, unclassified, unknown
PA14_00150	0	1.41522	0.0106054	0.0422812	hypothetical protein	Hypothetical, unclassified, unknown
PA14_07200	0	1.41481	3.39278e-05	0.000359579	hypothetical protein	Hypothetical, unclassified, unknown
PA14_62870	rrmJ	1.41356	1.77917e-05	0.000212298	cell division protein FtsJ	Cell division
PA14_51790	ruvA	1.41313	1.73959e-06	2.88187e-05	Holliday junction DNA helicase RuvA	DNA replication, recombination, modification and repair
PA14_15770	0	1.40996	4.39525e-05	0.000450887	hypothetical protein	Hypothetical, unclassified, unknown
PA14_73200	0	1.40958	0.000397104	0.00301599	hypothetical protein	Hypothetical, unclassified, unknown
PA14_11860	0	1.40914	2.26712e-05	0.000256756	aromatic acid decarboxylase	Putative enzymes
PA14_25810	0	1.40779	4.15451e-05	0.000431378	hypothetical protein	Putative enzymes
PA14_49040	0	1.40658	0.0118148	0.0463094	hypothetical protein	Hypothetical, unclassified, unknown
PA14_64920	0	1.40179	0.000393533	0.00300223	methyl-accepting chemotaxis protein	Chemotaxis
PA14_06930	0	1.40158	0.00452013	0.0217392	glutamine amidotransferase	Transport of small molecules
PA14_01330	0	1.39614	0.00609193	0.027597	hypothetical protein	Hypothetical, unclassified, unknown
PA14_52570	rsmA	1.39599	3.75527e-07	7.36895e-06	carbon storage regulator	Transcriptional regulators
PA14_38420	0	1.39596	0.00337725	0.0174276	hypothetical protein	Hypothetical, unclassified, unknown
PA14_56980	0	1.39282	0.000839804	0.00561222	camphor resistance protein CrcB	Membrane proteins
PA14_71000	0	1.39234	0.000106297	0.00095128	lycine betaine/L-proline ABC transporter, ATP-binding subunit	Transport of small molecules
PA14_69925	poxB	1.39091	0.00838369	0.0351483	pyruvate dehydrogenase (cytochrome)	Central intermediary metabolism; Hypothetical, unclassified, unknown
PA14_56190	0	1.3861	5.04946e-05	0.000509827	hypothetical protein	Hypothetical, unclassified, unknown
PA14_04330	0	1.3849	1.64669e-05	0.000197873	hypothetical protein	Membrane proteins
PA14_11810	0	1.38298	5.21226e-06	7.39102e-05	aldehyde dehydrogenase	Putative enzymes
PA14_68350	arcC	1.38012	0.0078996	0.0336703	carbamate kinase	Amino acid biosynthesis and metabolism
PA14_23890	0	1.37392	5.30915e-08	1.27594e-06	hypothetical protein	Cell division
PA14_50760	0	1.36351	0.000995887	0.00646947	hypothetical protein	Putative enzymes
PA14_64750	0	1.36155	0.00633116	0.0283545	MFS transporter	Transport of small molecules
PA14_04300	0	1.35905	3.78979e-06	5.68912e-05	hypothetical protein	Hypothetical, unclassified, unknown
PA14_26970	0	1.3577	0.00444135	0.0215603	hypothetical protein	Two-component regulatory systems
PA14_43740	0	1.35001	0.00489758	0.0232567	hypothetical protein	Putative enzymes
PA14_12860	0	1.34996	0.00209281	0.0117726	hypothetical protein	Hypothetical, unclassified, unknown
PA14_06040	0	1.34822	3.13757e-06	4.85233e-05	hypothetical protein	Hypothetical, unclassified, unknown
PA14_24600	0	1.34711	0.00400092	0.0198842	carboxypeptidase	Amino acid biosynthesis and metabolism
PA14_40840	0	1.34441	2.73337e-05	0.000298977	periplasmic protease	Putative enzymes
PA14_64510	0	1.3443	0.000167517	0.00140347	hypothetical protein	Membrane proteins
PA14_34680	0	1.34132	0.0100156	0.0404656	oxidoreductase	Amino acid biosynthesis and metabolism
PA14_35290	gnd	1.33902	0.00630593	0.0283353	gluconate dehydrogenase	Carbon compound catabolism
PA14_25760	holB	1.33847	6.10903e-05	0.000601387	DNA polymerase III subunit delta'	DNA replication, recombination, modification and repair
PA14_26060	0	1.33749	7.12424e-05	0.000677862	hypothetical protein	Hypothetical, unclassified, unknown
PA14_26980	0	1.33437	0.00107033	0.00690055	hypothetical protein	Hypothetical, unclassified, unknown
PA14_19870	ldh	1.33277	0.00217815	0.0121724	leucine dehydrogenase	Amino acid biosynthesis and metabolism
PA14_65795	0	1.32959	0.0114797	0.0452034	hypothetical protein	Amino acid biosynthesis and metabolism
PA14_43720	0	1.32825	4.2287e-05	0.000435547	hypothetical protein	Transcriptional regulators
PA14_49250	napA	1.32768	0.00128108	0.00799739	nitrate reductase catalytic subunit	Energy metabolism
PA14_60190	clpB	1.32552	0.00624988	0.0281553	clpB protein	Chaperones & heat shock proteins
PA14_16640	0	1.32496	0.0108588	0.0430568	lipoprotein	Fatty acid and phospholipid metabolism
PA14_05870	0	1.32312	0.0069521	0.030365	phosphate transporter	Transport of small molecules
PA14_65860	0	1.32219	0.00290832	0.0153323	two-component sensor	Two-component regulatory systems
PA14_30840	0	1.31865	8.13648e-05	0.00075591	signal transduction histidine kinase	Two-component regulatory systems
PA14_43730	0	1.31818	0.00761902	0.0325829	hypothetical protein	Hypothetical, unclassified, unknown
PA14_56930	0	1.31468	9.35579e-05	0.000847651	hypothetical protein	Hypothetical, unclassified, unknown
PA14_61940	0	1.31464	0.00445265	0.0215603	hypothetical protein	Hypothetical, unclassified, unknown
PA14_29030	0	1.31336	0.00633111	0.0283545	FMN oxidoreductase	Energy metabolism
PA14_02730	0	1.31169	0.00339224	0.0174726	dihydrodipicolinate synthetase	Amino acid biosynthesis and metabolism
PA14_61410	0	1.3107	0.00418461	0.0205379	hypothetical protein	Hypothetical, unclassified, unknown
PA14_30790	0	1.30996	0.00831652	0.0349239	hypothetical protein	Transport of small molecules
PA14_04870	0	1.30995	0.000516935	0.0037695	hypothetical protein	Protein secretion/export apparatus
PA14_08520	anmK	1.30193	0.00406107	0.0200469	anhydro-N-acetylmuramic acid kinase	Translation, post-translational modification, degradation
PA14_60960	0	1.3009	0.000260029	0.00210615	hypothetical protein	Hypothetical, unclassified, unknown
PA14_65850	0	1.29871	0.00118625	0.00752468	amino acid ABC transporter permease	Transport of small molecules
PA14_62030	0	1.29787	0.00202259	0.0115168	paraquat-inducible protein A-like protein	Membrane proteins; Hypothetical, unclassified, unknown
PA14_72840	0	1.29475	8.01758e-05	0.000746908	short-chain dehydrogenase	Biosynthesis of cofactors, prosthetic groups and carriers
PA14_72510	thrB	1.29333	0.0026597	0.0143231	homoserine kinase	Amino acid biosynthesis and metabolism
PA14_16690	ppc	1.29329	1.48017e-06	2.51727e-05	phosphoenolpyruvate carboxylase	Energy metabolism
PA14_25430	0	1.29306	1.02249e-05	0.00013251	hypothetical protein	Transport of small molecules
PA14_16280	0	1.29097	0.0109649	0.0434102	transcriptional regulator	Transcriptional regulators
PA14_72740	0	1.28736	0.000388862	0.00298041	two-component sensor	Two-component regulatory systems
PA14_24760	0	1.28708	0.00136132	0.00839587	hypothetical protein	Membrane proteins
PA14_21870	0	1.28634	0.00209923	0.0117958	EAL domain/GGDEF domain-containing protein	Putative enzymes
PA14_30210	clpS	1.28582	0.000270815	0.00217972	ATP-dependent Clp protease adaptor protein ClpS	Translation, post-translational modification, degradation
PA14_29010	0	1.28016	2.25518e-05	0.000256539	MerR family transcriptional regulator	Transcriptional regulators
PA14_53290	trxB2	1.27173	0.00279876	0.0149238	thioredoxin reductase 2	Nucleotide biosynthesis and metabolism
PA14_48680	0	1.2702	0.0102886	0.0413079	hypothetical protein	Transport of small molecules
PA14_61600	0	1.26158	0.00146898	0.00887807	hypothetical protein	Putative enzymes
PA14_37690	0	1.25805	0.000619249	0.00437837	sensory box protein	Two-component regulatory systems
PA14_52350	0	1.25633	7.42847e-06	0.000100599	hypothetical protein	Hypothetical, unclassified, unknown
PA14_21280	0	1.25629	0.00190297	0.010933	hypothetical protein	Membrane proteins
PA14_42080	0	1.25512	0.00197434	0.0112923	3-hydroxyacyl-CoA dehydrogenase	Fatty acid and phospholipid metabolism
PA14_56050	0	1.25502	0.000567861	0.00407397	hypothetical protein	Membrane proteins
PA14_72300	0	1.25054	0.00691461	0.0302271	hypothetical protein	Membrane proteins
PA14_70690	glcD	1.24919	0.0118965	0.046474	glycolate oxidase subunit GlcD	Carbon compound catabolism
PA14_15790	0	1.24367	0.00252078	0.0137715	phosphoenolpyruvate-protein phosphotransferase	Transport of small molecules
PA14_57960	ptsN	1.24299	0.000111452	0.000987066	nitrogen regulatory IIA protein	Transport of small molecules
PA14_25440	0	1.24091	0.000413713	0.00311441	lipoprotein releasing system, ATP-binding protein	Transport of small molecules
PA14_56920	inaA	1.2293	0.0033928	0.0174726	InaA protein	Adaptation, Protection
PA14_09150	katA	1.22799	0.00189704	0.0109112	catalase	Adaptation, Protection
PA14_29160	0	1.22655	0.00141546	0.00864645	hypothetical protein	Hypothetical, unclassified, unknown
PA14_30230	clpA	1.22113	0.00152816	0.00916001	ATP-dependent Clp protease, ATP-binding subunit ClpA	Translation, post-translational modification, degradation
PA14_52980	phhR	1.22084	0.000938621	0.00614425	transcriptional regulator PhhR	Transcriptional regulators
PA14_18050	0	1.21436	0.00795534	0.0338234	hypothetical protein	Hypothetical, unclassified, unknown
PA14_64900	0	1.20913	0.000950419	0.00621353	ABC transporter substrate-binding protein	Transport of small molecules
PA14_54080	0	1.20899	0.009101	0.0373601	hypothetical protein	Hypothetical, unclassified, unknown
PA14_20290	0	1.20444	0.000249881	0.00203038	DNA binding-protein	Transcriptional regulators
PA14_11210	0	1.20391	0.00746403	0.0321349	amino acid permease	Transport of small molecules
PA14_70050	0	1.20118	0.000821936	0.00552232	hypothetical protein	Hypothetical, unclassified, unknown
PA14_70280	argB	1.20053	0.000372492	0.00288907	acetylglutamate kinase	Amino acid biosynthesis and metabolism
PA14_43440	0	1.19961	0.0070175	0.0306245	enoyl-CoA hydratase	Fatty acid and phospholipid metabolism
PA14_38550	maiA	1.19804	2.05107e-05	0.000237867	maleylacetoacetate isomerase	Carbon compound catabolism
PA14_53550	0	1.19626	0.00495645	0.0234709	transcriptional regulator	Transcriptional regulators
PA14_22440	0	1.19615	0.00169251	0.00993575	ABC transporter ATP-binding protein/permease	Transport of small molecules
PA14_57930	0	1.19354	2.79221e-05	0.000303468	ABC transporter ATP-binding protein	Transport of small molecules
PA14_39560	0	1.19232	0.00167746	0.00988138	chemotaxis transducer	Chemotaxis
PA14_72760	0	1.19083	0.00843199	0.0353219	beta-lactamase	Adaptation, Protection
PA14_30820	0	1.19032	0.00205405	0.01158	methyl-accepting chemotaxis transducer	Chemotaxis
PA14_64080	dipZ	1.18829	0.00315476	0.0164452	thiol:disulfide interchange protein	Chaperones & heat shock proteins
PA14_71580	0	1.18812	0.00062525	0.00440769	hypothetical protein	Hypothetical, unclassified, unknown
PA14_06310	0	1.18783	5.51832e-05	0.000547448	ACT domain-containing protein	Two-component regulatory systems
PA14_66700	0	1.18586	0.00107851	0.00693028	nuclease	DNA replication, recombination, modification and repair
PA14_23700	0	1.18507	0.00247199	0.0135628	LysR family transcriptional regulator	Transcriptional regulators
PA14_32480	0	1.17844	0.00295984	0.0155595	hypothetical protein	Hypothetical, unclassified, unknown
PA14_60540	0	1.17062	0.01083	0.0429759	hypothetical protein	Hypothetical, unclassified, unknown
PA14_40350	0	1.1701	0.00590376	0.026994	hypothetical protein	DNA replication, recombination, modification and repair
PA14_43510	0	1.16505	0.00604727	0.0274676	hypothetical protein	Membrane proteins
PA14_71020	0	1.16214	0.00863603	0.035883	BC-type proline/glycine betaine transport system, permease component	Transport of small molecules
PA14_23610	0	1.15697	0.00575127	0.0264755	hydrolase	Putative enzymes
PA14_46780	0	1.15553	0.00981289	0.0397721	hypothetical protein	Hypothetical, unclassified, unknown
PA14_69480	algZ	1.15351	0.00264287	0.0142559	alginate biosynthesis protein AlgZ/FimS	Secreted Factors (toxins, enzymes, alginate)
PA14_35500	bkdB	1.14723	0.000108894	0.000967755	branched-chain alpha-keto acid dehydrogenase subunit E2	Amino acid biosynthesis and metabolism
PA14_37710	fusA2	1.14533	0.000197158	0.0016252	elongation factor G	Translation, post-translational modification, degradation
PA14_03790	0	1.14321	0.00687645	0.0301374	sensory box GGDEF domain-containing protein	Two-component regulatory systems
PA14_31310	0	1.14308	0.000419385	0.00314785	hypothetical protein	Hypothetical, unclassified, unknown
PA14_29020	cpo	1.14209	0.00372521	0.0187138	chloroperoxidase	Central intermediary metabolism
PA14_49990	0	1.14138	0.000912445	0.00600082	hypothetical protein	Hypothetical, unclassified, unknown
PA14_11880	0	1.13607	0.00055774	0.00400993	hypothetical protein	Hypothetical, unclassified, unknown
PA14_45400	0	1.1359	0.00422204	0.0206819	hypothetical protein	Hypothetical, unclassified, unknown
PA14_65190	0	1.13194	0.000529136	0.00384206	TrmH family RNA methyltransferase , group 3	Transcription, RNA processing and degradation
PA14_43540	0	1.1318	0.00683852	0.0300484	hydrolase	Putative enzymes
PA14_62650	0	1.13132	5.51332e-07	1.04917e-05	hypothetical protein	Hypothetical, unclassified, unknown
PA14_72540	0	1.13062	0.00691054	0.0302271	ribonucleotide reductase	Nucleotide biosynthesis and metabolism
PA14_17550	0	1.12727	0.000289189	0.00230585	hypothetical protein	Putative enzymes
PA14_26280	0	1.12673	0.00282902	0.0150114	chemotaxis transducer	Chemotaxis
PA14_05190	pilU	1.12638	0.000892812	0.00589716	twitching motility protein PilU	Motility & Attachment
PA14_30810	alkB1	1.11923	0.00614988	0.0277612	alkane-1 monooxygenase	Carbon compound catabolism
PA14_63605	fdnG	1.11251	0.000464885	0.00343894	formate dehydrogenase-O, major subunit	Energy metabolism; Hypothetical, unclassified, unknown
PA14_45930	0	1.11056	0.00530145	0.0248518	hypothetical protein	Hypothetical, unclassified, unknown
PA14_04920	ftsX	1.10786	0.000147129	0.00125108	cell division protein FtsX	Cell division
PA14_28940	0	1.1039	0.00318114	0.0165659	hypothetical protein	Hypothetical, unclassified, unknown
PA14_35490	lpdV	1.1033	2.96915e-05	0.000319981	dihydrolipoamide dehydrogenase	Energy metabolism
PA14_32060	xylS	1.09968	0.00451163	0.0217392	transcriptional regulator XylS	Transcriptional regulators
PA14_07800	0	1.09927	0.000555727	0.00400671	hypothetical protein	Translation, post-translational modification, degradation
PA14_24970	0	1.09854	0.000626403	0.00440769	lipid kinase	Fatty acid and phospholipid metabolism
PA14_02640	0	1.09593	0.0107064	0.0426174	malonate transporter subunit MadM	Transport of small molecules
PA14_16030	0	1.09518	0.00436921	0.0212604	sodium/hydrogen antiporter	Transport of small molecules
PA14_27870	0	1.09468	0.0120678	0.0468704	hypothetical protein	Hypothetical, unclassified, unknown
PA14_32280	0	1.09158	0.00087158	0.00579431	hypothetical protein	Hypothetical, unclassified, unknown
PA14_38690	0	1.09151	0.00356141	0.0180861	acetoacetyl-CoA synthetase	Fatty acid and phospholipid metabolism
PA14_38380	0	1.08859	0.00202974	0.0115191	transcriptional regulator	Transcriptional regulators
PA14_35530	bkdA1	1.08692	0.000430164	0.00322403	2-oxoisovalerate dehydrogenase subunit alpha	Amino acid biosynthesis and metabolism
PA14_12270	0	1.08444	0.00519364	0.0244134	hypothetical protein	Hypothetical, unclassified, unknown
PA14_51050	0	1.08209	0.0104133	0.0417259	aldehyde dehydrogenase	Putative enzymes
PA14_49220	napF	1.08049	0.00446032	0.0215603	ferredoxin protein NapF	Energy metabolism
PA14_49570	0	1.07487	0.00304911	0.0159758	amino acid permease	Membrane proteins
PA14_20690	0	1.07391	0.00134342	0.00830551	hypothetical protein	Hypothetical, unclassified, unknown
PA14_44490	anr	1.07327	3.67124e-05	0.000385895	transcriptional regulator Anr	Transcriptional regulators
PA14_41800	0	1.07027	7.4968e-05	0.000705818	transcriptional regulator	Transcriptional regulators
PA14_47120	0	1.06831	0.0100358	0.0405153	hypothetical protein	Hypothetical, unclassified, unknown
PA14_29620	0	1.06752	0.0105291	0.0420426	anaerobic nitric oxide reductase transcriptional regulator	Transcriptional regulators
PA14_69420	0	1.06624	0.000537131	0.00388358	enzyme of heme biosynthesis	Biosynthesis of cofactors, prosthetic groups and carriers
PA14_71970	wbpW	1.06457	0.000895204	0.00590535	GDP-mannose pyrophosphorylase	Cell wall / LPS / capsule
PA14_51920	0	1.05929	0.00855676	0.0356985	acylphosphatase	Putative enzymes
PA14_46990	0	1.05685	0.00472341	0.0225552	two-component response regulator	Two-component regulatory systems
PA14_21690	0	1.05636	0.00534982	0.024987	ATP-dependent DNA helicase	DNA replication, recombination, modification and repair
PA14_72920	0	1.05578	0.00260793	0.014112	hypothetical protein	Hypothetical, unclassified, unknown
PA14_72420	0	1.04705	8.46473e-05	0.000780738	diguanylate cyclase	Two-component regulatory systems
PA14_73170	glmS	1.04017	0.00250217	0.0136844	glucosamine--fructose-6-phosphate aminotransferase	Central intermediary metabolism
PA14_44690	0	1.03685	0.00593086	0.027083	GntR family transcriptional regulator	Transcriptional regulators
PA14_12090	0	1.03495	0.000192322	0.00159304	RlpA family lipoprotein	Hypothetical, unclassified, unknown
PA14_58420	0	1.03445	0.00448035	0.0216163	dipeptide ABC transporter substrate-binding protein	Transport of small molecules
PA14_58830	0	1.03348	0.00388514	0.019403	hypothetical protein	Transport of small molecules
PA14_31890	0	1.03104	0.000808662	0.00546113	RND efflux transporter	Transport of small molecules
PA14_63270	fabG	1.02886	0.00679211	0.0299215	3-ketoacyl-ACP reductase	Putative enzymes
PA14_60970	0	1.02843	0.00940791	0.0383738	hypothetical protein	Hypothetical, unclassified, unknown
PA14_35520	bkdA2	1.0275	0.00323097	0.0167742	2-oxoisovalerate dehydrogenase subunit beta	Amino acid biosynthesis and metabolism
PA14_31540	0	1.0218	0.0129719	0.0498522	acyl-CoA dehydrogenase	Energy metabolism
PA14_07680	0	1.02176	0.00260047	0.0141014	hypothetical protein	Two-component regulatory systems
PA14_41575	sigX	1.0214	0.000164621	0.00138146	RNA polymerase sigma factor SigX	Transcriptional regulators
PA14_54820	0	1.01739	0.00347388	0.0177473	hypothetical protein	Hypothetical, unclassified, unknown
PA14_25480	0	1.01631	0.00258359	0.0140248	competence protein	Membrane proteins
PA14_44650	0	1.01119	0.00163788	0.00971532	hypothetical protein	Hypothetical, unclassified, unknown
PA14_23050	0	1.00986	0.000602208	0.00428153	hypothetical protein	Putative enzymes
PA14_50790	0	1.00748	0.00609791	0.0275996	hypothetical protein	Hypothetical, unclassified, unknown
PA14_41500	0	1.00455	0.00343872	0.0176381	lyase	Putative enzymes
PA14_16390	0	1.00427	0.00600083	0.0273538	GMC-type oxidoreductase	Putative enzymes
PA14_21550	0	1.00391	0.00172754	0.0100835	RNA polymerase ECF-subfamily sigma-70 factor	Transcriptional regulators
PA14_25660	fabG	1.00337	0.00110061	0.00705134	3-ketoacyl-ACP reductase	Fatty acid and phospholipid metabolism
PA14_14975	0	1.00256	0.000497718	0.0036554	hypothetical protein	Hypothetical, unclassified, unknown
PA14_25740	tmk	1.00128	0.0035985	0.0182023	thymidylate kinase	Nucleotide biosynthesis and metabolism
PA14_65000	azu	0.999896	0.00344598	0.0176415	azurin	Energy metabolism
PA14_27050	0	0.99775	0.00145566	0.00883929	Slt family transglycosylase	Cell wall / LPS / capsule
PA14_69450	hemC	0.997472	0.000846208	0.00564029	porphobilinogen deaminase	Central intermediary metabolism
PA14_45660	flhF	0.99737	0.0015879	0.0094737	flagellar biosynthesis regulator FlhF	Motility & Attachment
PA14_40430	0	0.994483	0.00123957	0.00781447	hypothetical protein	Transport of small molecules
PA14_06240	0	0.990319	0.00875799	0.0362719	LysR family transcriptional regulator	Transcriptional regulators
PA14_38330	gor	0.985274	0.000403246	0.00305357	glutathione reductase	Biosynthesis of cofactors, prosthetic groups and carriers
PA14_25090	fadA	0.984324	0.00181446	0.010507	3-ketoacyl-CoA thiolase	Fatty acid and phospholipid metabolism
PA14_01310	0	0.97703	0.00635872	0.0284205	cytochrome C oxidase assembly protein	Central intermediary metabolism
PA14_53420	0	0.974276	0.00578842	0.0266226	glutathione peroxidase	Putative enzymes
PA14_19050	metG	0.970585	0.00923401	0.0377547	methionyl-tRNA synthetase	Translation, post-translational modification, degradation
PA14_47810	0	0.966429	0.00178821	0.0103668	hypothetical protein	Membrane proteins
PA14_62660	0	0.966057	0.00176125	0.0102453	hypothetical protein	Hypothetical, unclassified, unknown
PA14_39280	rbsK	0.963509	0.00235161	0.0130421	ribokinase	Carbon compound catabolism
PA14_62410	0	0.96314	0.00551882	0.0256127	hypothetical protein	Hypothetical, unclassified, unknown
PA14_63250	0	0.962192	0.0085357	0.0356449	acetyl-CoA acetyltransferase	Fatty acid and phospholipid metabolism
PA14_41230	clpX	0.961028	0.0021826	0.012184	ATP-dependent protease ATP-binding subunit ClpX	Chaperones & heat shock proteins
PA14_38660	0	0.952526	0.0024147	0.0133056	CoA transferase, subunit A	Fatty acid and phospholipid metabolism
PA14_06600	0	0.950795	0.00207527	0.0116868	acyl-CoA dehydrogenase	Fatty acid and phospholipid metabolism
PA14_19740	0	0.950039	0.00378918	0.0189422	enoyl-CoA hydratase	Fatty acid and phospholipid metabolism
PA14_51730	tolA	0.948886	9.20578e-05	0.000838512	TolA protein	Transport of small molecules
PA14_58070	0	0.948674	0.0040296	0.0199493	hypothetical protein	DNA replication, recombination, modification and repair
PA14_65310	hfq	0.941426	0.00165099	0.00975916	RNA-binding protein Hfq	Related to phage, transposon, or plasmid
PA14_71930	wbpX	0.934331	0.0116707	0.0458497	glycosyltransferase WbpX	Cell wall / LPS / capsule
PA14_41880	0	0.932364	0.00612649	0.0276801	universal stress protein	Adaptation, Protection
PA14_17130	dxr	0.929715	0.00105328	0.0067992	1-deoxy-D-xylulose 5-phosphate reductoisomerase	Biosynthesis of cofactors, prosthetic groups and carriers
PA14_68400	0	0.923547	0.000369325	0.00287321	LysM domain/BON superfamily protein	Cell wall / LPS / capsule
PA14_66160	0	0.922466	0.00685296	0.0300794	glycosyl transferase family protein	Cell wall / LPS / capsule
PA14_73220	glmU	0.915421	0.00590609	0.026994	glucosamine-1-phosphate acetyltransferase/N-acetylglucosamine-1-phosphate uridyltransferase	Cell wall / LPS / capsule
PA14_70070	0	0.911727	0.00358248	0.0181542	hypothetical protein	Hypothetical, unclassified, unknown
PA14_23720	0	0.911332	0.00802193	0.0339936	translation initiation inhibitor	Translation, post-translational modification, degradation
PA14_56910	0	0.911253	0.0118592	0.0464122	hypothetical protein	Hypothetical, unclassified, unknown
PA14_57450	mraW	0.910458	0.00246785	0.0135546	S-adenosyl-methyltransferase MraW	Cell wall / LPS / capsule
PA14_51780	ruvB	0.907637	0.0012452	0.00784031	Holliday junction DNA helicase RuvB	DNA replication, recombination, modification and repair
PA14_10270	0	0.907341	0.00861551	0.035865	hypothetical protein	Carbon compound catabolism
PA14_72450	dsbA	0.904103	0.000719691	0.00497851	thiol:disulfide interchange protein DsbA	Biosynthesis of cofactors, prosthetic groups and carriers
PA14_27990	0	0.901904	0.00537487	0.0250811	sialidase	Putative enzymes
PA14_73090	0	0.890748	0.0059998	0.0273538	hypothetical protein	Antibiotic resistance and susceptibility
PA14_40740	0	0.887898	0.00709746	0.0308682	hypothetical protein	Hypothetical, unclassified, unknown
PA14_20760	0	0.883372	0.00966154	0.0393143	chemotaxis protein methyltransferase	Chemotaxis
PA14_66600	aroB	0.882798	0.000727904	0.00502175	3-dehydroquinate synthase	Amino acid biosynthesis and metabolism
PA14_17330	0	0.875204	0.00528425	0.0247938	hypothetical protein	Cell division
PA14_50010	0	0.873737	0.00433203	0.0211398	dehydrogenase	Putative enzymes
PA14_70290	0	0.871904	0.00636176	0.0284205	transcriptional regulator	Transcriptional regulators
PA14_41810	0	0.868131	0.00191605	0.0109958	transcriptional regulator	Transcriptional regulators
PA14_40830	0	0.866632	0.00390414	0.0194788	oxidoreductase	Energy metabolism
PA14_40370	0	0.862902	0.0125482	0.0484423	hypothetical protein	Hypothetical, unclassified, unknown
PA14_10770	0	0.859998	0.011972	0.0466044	sensor/response regulator hybrid	Two-component regulatory systems
PA14_45640	fleN	0.858557	0.0043195	0.0210988	flagellar synthesis regulator FleN	Motility & Attachment
PA14_46970	ansB	0.858043	0.00178151	0.0103465	glutaminase-asparaginase	Amino acid biosynthesis and metabolism
PA14_22820	0	0.856748	0.00810606	0.0342367	PHP domain-containing protein	Amino acid biosynthesis and metabolism
PA14_62190	0	0.845872	0.00986948	0.0399382	hypothetical protein	Hypothetical, unclassified, unknown
PA14_60290	pilW	0.844587	0.00498196	0.023548	type 4 fimbrial biogenesis protein PilW	Motility & Attachment
PA14_11940	0	0.839756	0.00650119	0.0288135	hypothetical protein	Hypothetical, unclassified, unknown
PA14_65300	hflX	0.838139	0.00416332	0.0204727	GTP-binding protein	Putative enzymes
PA14_69430	0	0.832469	0.0022704	0.0126328	hypothetical protein	Biosynthesis of cofactors, prosthetic groups and carriers
PA14_56040	0	0.826495	0.0106952	0.0426062	hypothetical protein	Putative enzymes
PA14_25730	0	0.822202	0.00625368	0.0281553	hypothetical protein	Putative enzymes
PA14_51690	0	0.818525	0.00280528	0.014943	hypothetical protein	Hypothetical, unclassified, unknown
PA14_58090	0	0.808166	0.00582612	0.0267695	hypothetical protein	Hypothetical, unclassified, unknown
PA14_73330	parB	0.802618	0.00652282	0.0288843	chromosome partitioning protein Spo0J	Cell division
PA14_58100	cafA	0.801734	0.0027958	0.0149236	cytoplasmic axial filament protein	Translation, post-translational modification, degradation
PA14_57290	ftsA	0.800364	0.0074462	0.0321349	cell division protein FtsA	Cell division
PA14_65320	miaA	0.800197	0.00351881	0.0179232	tRNA delta(2)-isopentenylpyrophosphate transferase	Translation, post-translational modification, degradation
PA14_43640	gpsA	0.79307	0.0119177	0.0464951	NAD(P)H-dependent glycerol-3-phosphate dehydrogenase	Central intermediary metabolism
PA14_41900	panE	0.788773	0.0083067	0.0349113	2-dehydropantoate 2-reductase	Central intermediary metabolism
PA14_30340	cysG	0.787769	0.0081276	0.0342994	siroheme synthase	Biosynthesis of cofactors, prosthetic groups and carriers
PA14_39330	rbsA	0.787048	0.00791699	0.0337164	ribose transporter	Transport of small molecules
PA14_27950	0	0.783296	0.00602503	0.0273909	hypothetical protein	Two-component regulatory systems
PA14_11830	0	0.783037	0.0125267	0.0484322	transcriptional regulator	Transcriptional regulators
PA14_64030	0	0.777515	0.0071967	0.0312203	hypothetical protein	Hypothetical, unclassified, unknown
PA14_25130	0	0.775197	0.0111258	0.043979	hypothetical protein	Hypothetical, unclassified, unknown
PA14_01240	0	0.774255	0.00685733	0.0300794	carbonic anhydrase	Adaptation, Protection
PA14_57275	ftsZ	0.751214	0.0064959	0.0288135	cell division protein FtsZ	Cell division
PA14_20780	0	0.750994	0.00975901	0.0396165	two-component response regulator	Two-component regulatory systems
PA14_55650	sbcC	0.740583	0.0121271	0.0470293	exonuclease	DNA replication, recombination, modification and repair
PA14_66580	0	0.714428	0.00445981	0.0215603	hypothetical protein	Protein secretion/export apparatus
PA14_05820	0	0.710739	0.00758553	0.0324933	hypothetical protein	Energy metabolism
PA14_66875	phaF	0.705384	0.00648232	0.0287797	polyhydroxyalkanoate synthesis protein PhaF	Central intermediary metabolism
PA14_69260	0	0.702967	0.00584332	0.0268028	isoprenoid biosynthesis protein with amidotransferase-like domain	Biosynthesis of cofactors, prosthetic groups and carriers
PA14_23470	wbpM	0.666874	0.00292398	0.0153991	nucleotide sugar epimerase/dehydratase WbpM	Cell wall / LPS / capsule
PA14_73140	0	0.65998	0.00638217	0.0284585	hypothetical protein	Fatty acid and phospholipid metabolism
PA14_23830	fimV	0.655261	0.00851033	0.0356209	pilus assembly protein	Motility & Attachment
PA14_28730	0	0.653548	0.0119022	0.046474	transcriptional regulator	Transcriptional regulators
PA14_70600	0	0.611593	0.00890912	0.0366901	HU family DNA-binding protein	DNA replication, recombination, modification and repair
PA14_17470	0	0.587016	0.00860739	0.035865	hypothetical protein	Cell wall / LPS / capsule
PA14_66260	ilvE	-0.668574	0.00690198	0.0302234	branched-chain amino acid aminotransferase	Amino acid biosynthesis and metabolism
PA14_44070	gltA	-0.723152	0.00453881	0.0217956	type II citrate synthase	Energy metabolism
PA14_31700	0	-0.72556	0.0119306	0.0464951	CDP-alcohol phosphatidyltransferase	Fatty acid and phospholipid metabolism
PA14_16000	rplS	-0.755952	0.010522	0.0420426	50S ribosomal protein L19	Transcription, RNA processing and degradation
PA14_62720	rpsO	-0.765356	0.00201695	0.0114975	30S ribosomal protein S15	Translation, post-translational modification, degradation
PA14_11910	0	-0.790579	0.0111011	0.0439154	hypothetical protein	Hypothetical, unclassified, unknown
PA14_03930	spuE	-0.792384	0.0102386	0.0411391	polyamine transport protein	Transport of small molecules
PA14_08370	vfr	-0.815254	0.00642464	0.028598	cAMP-regulatory protein	Transcriptional regulators
PA14_65160	0	-0.822514	0.0100855	0.0406509	hypothetical protein	Membrane proteins
PA14_03580	0	-0.825803	0.012303	0.0476752	transcriptional regulator	Transcriptional regulators
PA14_41390	ppiB	-0.826806	0.00574596	0.0264749	peptidyl-prolyl cis-trans isomerase B	Translation, post-translational modification, degradation
PA14_04390	ygdP	-0.837387	0.00636255	0.0284205	dinucleoside polyphosphate hydrolase	Nucleotide biosynthesis and metabolism
PA14_65280	hflK	-0.84048	0.00100858	0.00654365	protease subunit HflK	Translation, post-translational modification, degradation
PA14_61720	0	-0.850969	0.00706333	0.0307513	hypothetical protein	Hypothetical, unclassified, unknown
PA14_56300	0	-0.856096	0.00568978	0.026287	fumarase	Energy metabolism
PA14_21030	0	-0.858032	0.00269193	0.0144444	ATP-dependent Clp protease proteolytic subunit	Translation, post-translational modification, degradation
PA14_25860	etfB	-0.85885	0.00375458	0.018806	electron transfer flavoprotein subunit beta	Energy metabolism
PA14_00980	0	-0.871704	0.00257894	0.0140144	hypothetical protein	Hypothetical, unclassified, unknown
PA14_00080	0	-0.876445	0.0119349	0.0464951	hypothetical protein	Hypothetical, unclassified, unknown
PA14_05620	sahH	-0.883536	0.00664578	0.0293527	S-adenosyl-L-homocysteine hydrolase	Central intermediary metabolism
PA14_60750	pra	-0.889122	0.00160673	0.00957492	protein activator	Carbon compound catabolism
PA14_62160	ilvI	-0.91292	0.00457875	0.0219463	acetolactate synthase 3 catalytic subunit	Amino acid biosynthesis and metabolism
PA14_30750	0	-0.91452	0.0104172	0.0417259	tryptophan oxygenase	Amino acid biosynthesis and metabolism
PA14_71830	0	-0.921372	0.00565818	0.0261905	hypothetical protein	Hypothetical, unclassified, unknown
PA14_28400	0	-0.925216	0.00128087	0.00799739	outer membrane OprD family porin	Membrane proteins
PA14_62770	nusA	-0.928826	0.0125774	0.0485011	transcription elongation factor NusA	Transcription, RNA processing and degradation
PA14_00090	glyS	-0.933354	0.00545803	0.0253997	glycyl-tRNA synthetase subunit beta	Translation, post-translational modification, degradation
PA14_08720	rplK	-0.940845	0.00806819	0.0341314	50S ribosomal protein L11	Translation, post-translational modification, degradation
PA14_52640	0	-0.945935	0.00342045	0.0175796	hypothetical protein	Hypothetical, unclassified, unknown
PA14_57810	murA	-0.94601	0.0125992	0.0485292	UDP-N-acetylglucosamine 1-carboxyvinyltransferase	Cell wall / LPS / capsule
PA14_63170	0	-0.94815	0.00967505	0.039338	transcriptional regulator	Transcriptional regulators
PA14_15670	0	-0.952121	0.00404744	0.0200182	metallo-oxidoreductase	Biosynthesis of cofactors, prosthetic groups and carriers
PA14_27480	htpX	-0.965449	0.00466925	0.0223382	heat shock protein HtpX	Adaptation, Protection
PA14_61820	0	-0.970341	0.0120247	0.0467739	GTP-dependent nucleic acid-binding protein EngD	Translation, post-translational modification, degradation
PA14_57210	argJ	-0.972654	0.00414452	0.0203998	bifunctional ornithine acetyltransferase/N-acetylglutamate synthase	Amino acid biosynthesis and metabolism
PA14_01710	ahpC	-0.985758	0.000371775	0.00288788	alkyl hydroperoxide reductase	Adaptation, Protection
PA14_08710	nusG	-0.99721	0.00886881	0.0365535	transcription antitermination protein NusG	Transcription, RNA processing and degradation
PA14_63660	0	-1.00314	0.00681731	0.0300067	hypothetical protein	Hypothetical, unclassified, unknown
PA14_41250	tig	-1.00777	0.00823476	0.0346944	trigger factor	Cell division
PA14_26620	0	-1.00898	0.00168714	0.00992022	hypothetical protein	Hypothetical, unclassified, unknown
PA14_20950	fabH2	-1.01074	0.0108298	0.0429759	3-oxoacyl-ACP synthase	Fatty acid and phospholipid metabolism
PA14_56900	pncB2	-1.01302	0.0105756	0.0421952	nicotinate phosphoribosyltransferase	Biosynthesis of cofactors, prosthetic groups and carriers
PA14_21230	hepA	-1.01988	0.0108252	0.0429759	ATP-dependent helicase HepA	Transcription, RNA processing and degradation
PA14_08860	rplD	-1.03447	0.00825036	0.0347316	50S ribosomal protein L4	Translation, post-translational modification, degradation
PA14_61400	mqoB	-1.03818	0.00337596	0.0174276	malate:quinone oxidoreductase	Central intermediary metabolism; Hypothetical, unclassified, unknown
PA14_69630	rnk	-1.03871	0.00334321	0.0172868	nucleoside diphosphate kinase regulator	Transcriptional regulators
PA14_02250	cheA	-1.04475	0.00853238	0.0356449	two-component sensor	Two-component regulatory systems
PA14_44370	0	-1.04741	0.0128064	0.0492532	cbb3-type cytochrome c oxidase subunit I	Energy metabolism
PA14_56880	0	-1.04804	0.00985784	0.0399227	membrane fusion protein	Membrane proteins
PA14_19090	dcd	-1.04875	0.00480072	0.0228816	deoxycytidine triphosphate deaminase	Nucleotide biosynthesis and metabolism
PA14_11550	dxs	-1.05302	0.00307505	0.0160953	1-deoxy-D-xylulose-5-phosphate synthase	Biosynthesis of cofactors, prosthetic groups and carriers
PA14_03150	0	-1.06032	0.00505159	0.0237894	hypothetical protein	Membrane proteins
PA14_58630	0	-1.0664	0.00436848	0.0212604	ornithine decarboxylase	Amino acid biosynthesis and metabolism
PA14_29470	0	-1.06912	0.000784048	0.00533715	hypothetical protein	Hypothetical, unclassified, unknown
PA14_08810	rpsG	-1.07055	0.00911128	0.0373723	30S ribosomal protein S7	Translation, post-translational modification, degradation
PA14_19010	0	-1.07348	0.00601012	0.0273717	hypothetical protein	Hypothetical, unclassified, unknown
PA14_61290	0	-1.07361	0.00745959	0.0321349	lipoprotein	Fatty acid and phospholipid metabolism
PA14_62830	tpiA	-1.07516	0.00655219	0.0289643	triosephosphate isomerase	Central intermediary metabolism
PA14_43530	0	-1.07709	0.00355639	0.0180786	hypothetical protein	Central intermediary metabolism
PA14_33610	0	-1.07907	0.00531754	0.0248816	peptide synthase	Putative enzymes
PA14_08850	rplC	-1.08124	0.00322785	0.0167742	50S ribosomal protein L3	Translation, post-translational modification, degradation
PA14_71840	0	-1.08868	0.000693158	0.00481448	hypothetical protein	Hypothetical, unclassified, unknown
PA14_70240	coaC	-1.08969	0.00321713	0.0167363	bifunctional phosphopantothenoylcysteine decarboxylase/phosphopantothenate synthase	Biosynthesis of cofactors, prosthetic groups and carriers
PA14_52040	purM	-1.09252	0.00506935	0.0238511	phosphoribosylaminoimidazole synthetase	Nucleotide biosynthesis and metabolism
PA14_54040	0	-1.09848	0.00934603	0.0381518	amino acid permease	Membrane proteins
PA14_41260	0	-1.1023	0.00363782	0.0183649	two-component response regulator	Two-component regulatory systems
PA14_32940	0	-1.10634	0.0116976	0.0458852	transcriptional regulator	Transcriptional regulators
PA14_12410	thiD	-1.11222	0.000756686	0.00517844	phosphomethylpyrimidine kinase	Biosynthesis of cofactors, prosthetic groups and carriers
PA14_28450	eco	-1.11285	0.00863335	0.035883	ecotin	Translation, post-translational modification, degradation
PA14_65420	0	-1.11444	0.00964825	0.0392915	ribosome-associated GTPase	Putative enzymes
PA14_13130	0	-1.11466	0.00139445	0.00855897	hypothetical protein	Hypothetical, unclassified, unknown
PA14_43650	0	-1.11547	0.00260321	0.0141014	hypothetical protein	Membrane proteins
PA14_19100	rhlA	-1.11619	0.00410566	0.0202475	rhamnosyltransferase chain A	Secreted Factors (toxins, enzymes, alginate)
PA14_33780	0	-1.1209	0.00483643	0.023009	transmembrane sensor	Transport of small molecules
PA14_26610	0	-1.12268	6.41839e-05	0.000622268	hypothetical protein	Hypothetical, unclassified, unknown
PA14_63030	omlA	-1.12474	0.00879403	0.0363624	outer membrane lipoprotein OmlA precursor	Cell wall / LPS / capsule
PA14_22020	minD	-1.12859	0.0104938	0.0419671	cell division inhibitor MinD	Cell division
PA14_72470	0	-1.12944	0.0100738	0.0406367	cytochrome	Energy metabolism
PA14_68710	0	-1.14041	0.0049464	0.0234668	hypothetical protein	Transcription, RNA processing and degradation
PA14_38395	0	-1.14331	0.000590454	0.00421553	periplasmic multidrug efflux lipoprotein	Antibiotic resistance and susceptibility
PA14_72640	0	-1.1434	0.00238467	0.0131728	TonB-dependent receptor	Transport of small molecules
PA14_41470	acnB	-1.14765	0.000745044	0.00511244	bifunctional aconitate hydratase 2/2-methylisocitrate dehydratase	Energy metabolism
PA14_67680	ntrC	-1.15057	0.0111475	0.0440308	two-component response regulator NtrC	Two-component regulatory systems
PA14_65670	0	-1.15574	0.00456824	0.0219164	hypothetical protein	Putative enzymes
PA14_57500	gmhA	-1.15788	0.004826	0.0229808	phosphoheptose isomerase	Carbon compound catabolism
PA14_15990	trmD	-1.16126	0.00235913	0.0130697	tRNA (guanine-N(1)-)-methyltransferase	Transcription, RNA processing and degradation
PA14_05510	0	-1.16465	0.000353101	0.00275958	hypothetical protein	Membrane proteins
PA14_56130	0	-1.16856	0.00168793	0.00992022	hypothetical protein	Hypothetical, unclassified, unknown
PA14_49350	0	-1.16928	0.00980426	0.0397686	hypothetical protein	Hypothetical, unclassified, unknown
PA14_57570	0	-1.17381	0.00349671	0.0178461	cytochrome c reductase, iron-sulfur subun	Putative enzymes
PA14_25280	nqrA	-1.176	0.00118558	0.00752468	Na(+)-translocating NADH-quinone reductase subunit A	Energy metabolism
PA14_14600	tgt	-1.17616	0.00401361	0.0199279	queuine tRNA-ribosyltransferase	Translation, post-translational modification, degradation
PA14_57170	0	-1.18066	0.00499113	0.023548	two-component sensor	Two-component regulatory systems
PA14_68700	ompR	-1.18177	0.000307965	0.00243659	osmolarity response regulator	Two-component regulatory systems
PA14_39010	pqqF	-1.183	0.00214526	0.0120148	pyrroloquinoline quinone biosynthesis protein F	Biosynthesis of cofactors, prosthetic groups and carriers
PA14_72940	0	-1.18425	0.000767769	0.00524727	sodium/proton antiporter	Transport of small molecules
PA14_27900	0	-1.18948	0.00128369	0.00800389	transcriptional regulator	Transcriptional regulators
PA14_21370	fadD1	-1.19025	0.00154227	0.00923379	long-chain-fatty-acid--CoA ligase	Fatty acid and phospholipid metabolism
PA14_16330	0	-1.19079	0.0024907	0.0136509	hypothetical protein	Hypothetical, unclassified, unknown
PA14_21010	0	-1.1955	0.00402845	0.0199493	FAD-dependent monooxygenase	Energy metabolism
PA14_33760	0	-1.19632	0.00759172	0.0324933	ABC transporter ATP-binding protein/permease	Transport of small molecules
PA14_24980	0	-1.19955	0.00097539	0.00636053	hypothetical protein	Hypothetical, unclassified, unknown
PA14_00060	0	-1.20208	0.0041712	0.0204917	acyltransferase	Fatty acid and phospholipid metabolism
PA14_20980	0	-1.20287	0.00246736	0.0135546	short chain dehydrogenas	Putative enzymes
PA14_27150	0	-1.20331	0.00922053	0.0377297	ABC transporter ATP-binding protein	Transport of small molecules
PA14_04320	ilvA1	-1.20374	0.00323607	0.0167836	threonine dehydratase	Amino acid biosynthesis and metabolism
PA14_15230	xseA	-1.21348	0.00905281	0.037222	exodeoxyribonuclease VII large subunit	DNA replication, recombination, modification and repair
PA14_20900	0	-1.21539	0.00112189	0.00717868	MFS transporter	Membrane proteins
PA14_02890	0	-1.21875	0.00079499	0.00539728	hypothetical protein	Hypothetical, unclassified, unknown
PA14_58240	0	-1.22077	0.00163173	0.00969007	hypothetical protein	Hypothetical, unclassified, unknown
PA14_28200	0	-1.22555	0.0101542	0.040832	hypothetical protein	Hypothetical, unclassified, unknown
PA14_68170	rmlB	-1.22796	0.00393665	0.0196028	dTDP-D-glucose 4,6-dehydratase	Cell wall / LPS / capsule
PA14_18080	0	-1.23025	0.0028966	0.0153021	TetR family transcriptional regulator	Transcriptional regulators
PA14_62270	0	-1.23111	0.000815004	0.00549671	hypothetical protein	Hypothetical, unclassified, unknown
PA14_49810	0	-1.2333	0.00803594	0.0340248	hypothetical protein	Hypothetical, unclassified, unknown
PA14_58230	0	-1.23755	0.00557851	0.0258663	hypothetical protein	Hypothetical, unclassified, unknown
PA14_72930	0	-1.2416	3.32121e-05	0.000352723	hypothetical protein	Hypothetical, unclassified, unknown
PA14_27210	efp	-1.24306	0.00394868	0.0196436	elongation factor P	Translation, post-translational modification, degradation
PA14_09010	rplR	-1.24682	0.00772435	0.0330058	50S ribosomal protein L18	Translation, post-translational modification, degradation
PA14_73420	rnpA	-1.25085	0.00144971	0.00881364	ribonuclease P	Transcription, RNA processing and degradation
PA14_23620	kdgA	-1.25405	0.0045145	0.0217392	aldolase	Carbon compound catabolism
PA14_14610	yajC	-1.25489	1.70753e-05	0.000204703	preprotein translocase subunit YajC	Protein secretion/export apparatus
PA14_51280	0	-1.25776	0.00542905	0.0252878	hypothetical protein	Transcriptional regulators
PA14_70560	0	-1.25829	0.00424858	0.0207921	LysR family transcriptional regulator	Transcriptional regulators
PA14_07130	tktA	-1.25858	0.000796611	0.00540112	transketolase	Carbon compound catabolism
PA14_17490	fdxA	-1.25961	0.000519142	0.00378021	ferredoxin I	Energy metabolism
PA14_09970	fpvB	-1.26134	0.00146457	0.00886187	type I ferripyoverdine receptor, FpvB	Transport of small molecules
PA14_62580	panB	-1.26728	0.00038062	0.00292992	3-methyl-2-oxobutanoate hydroxymethyltransferase	Biosynthesis of cofactors, prosthetic groups and carriers
PA14_34870	chiC	-1.26972	0.00640031	0.0285145	chitinase	Carbon compound catabolism
PA14_14040	rhl	-1.27373	0.00718463	0.0311943	ATP-dependent RNA helicase RhlB	Transcription, RNA processing and degradation
PA14_16870	0	-1.27727	0.00129895	0.00807939	ABC transporter ATP-binding protein	Transport of small molecules
PA14_38110	0	-1.27802	0.00946031	0.0385568	serine/threonine transporter SstT	Transport of small molecules
PA14_48790	0	-1.28355	4.66076e-05	0.000472444	lipoprotein	Cell wall / LPS / capsule
PA14_37830	0	-1.2847	0.00722672	0.0312974	pyridoxal-phosphate dependent protein	Amino acid biosynthesis and metabolism
PA14_28920	0	-1.28551	0.00109473	0.00702245	chaperone	Chaperones & heat shock proteins
PA14_61780	0	-1.28565	0.000905566	0.00596601	50S ribosomal protein L25	Translation, post-translational modification, degradation
PA14_51900	proS	-1.28591	0.00165956	0.00979851	prolyl-tRNA synthetase	Translation, post-translational modification, degradation
PA14_33000	gcvP2	-1.28772	0.00861768	0.035865	glycine dehydrogenase	Amino acid biosynthesis and metabolism
PA14_06500	bioB	-1.28879	0.00124844	0.00784436	biotin synthase	Biosynthesis of cofactors, prosthetic groups and carriers
PA14_72060	0	-1.28929	0.00572174	0.0264108	hypothetical protein	Hypothetical, unclassified, unknown
PA14_03730	0	-1.2929	7.50078e-05	0.000705818	fatty acid desaturase	Fatty acid and phospholipid metabolism
PA14_52610	0	-1.297	0.00118394	0.00752468	hypothetical protein	Putative enzymes
PA14_29360	pfeS	-1.30254	0.0060808	0.027571	two-component sensor PfeS	Two-component regulatory systems
PA14_00510	0	-1.31066	0.000659034	0.00460874	hemagglutinin	Membrane proteins
PA14_13410	prfC	-1.31082	0.0103587	0.0415567	peptide chain release factor 3	Translation, post-translational modification, degradation
PA14_09000	rplF	-1.31529	0.00119439	0.00755756	50S ribosomal protein L6	Translation, post-translational modification, degradation
PA14_31730	0	-1.31811	0.000147034	0.00125108	hypothetical protein	Putative enzymes
PA14_52010	0	-1.31895	0.00618094	0.0278769	DNA replication initiation factor	Hypothetical, unclassified, unknown
PA14_72010	0	-1.31949	3.29537e-05	0.000352171	glycosyltransferase	Cell wall / LPS / capsule
PA14_17450	surE	-1.3413	0.00131812	0.00817873	stationary phase survival protein SurE	Adaptation, Protection
PA14_12540	0	-1.34228	0.00204908	0.0115736	pseudouridine synthase	Transcription, RNA processing and degradation
PA14_16710	0	-1.34643	0.00631026	0.0283353	hypothetical protein	Translation, post-translational modification, degradation
PA14_20940	0	-1.34722	6.39256e-05	0.000620939	acyl carrier protein	Fatty acid and phospholipid metabolism
PA14_52210	cysM	-1.3513	0.0123629	0.047835	cysteine synthase B	Amino acid biosynthesis and metabolism
PA14_11750	0	-1.35227	0.00102469	0.00663132	acetyltransferase	Putative enzymes
PA14_68580	pckA	-1.35936	0.00205065	0.0115736	phosphoenolpyruvate carboxykinase	Energy metabolism
PA14_19130	rhlI	-1.35979	0.000137312	0.00117936	autoinducer synthesis protein RhlI	Biosynthesis of cofactors, prosthetic groups and carriers
PA14_10230	adh	-1.3603	0.00919568	0.0376582	2,3-butanediol dehydrogenase	Carbon compound catabolism
PA14_11650	0	-1.3682	0.0049903	0.023548	hypothetical protein	Hypothetical, unclassified, unknown
PA14_10740	0	-1.3687	4.42377e-05	0.000451294	spermidine acetyltransferase	Putative enzymes
PA14_27770	0	-1.37648	0.00170574	0.00997907	ABC transporter ATP-binding protein	Transport of small molecules
PA14_34130	0	-1.3797	0.00048784	0.00358801	hypothetical protein	Hypothetical, unclassified, unknown
PA14_14780	hscA	-1.38404	0.00142219	0.00867724	chaperone protein HscA	Chaperones & heat shock proteins
PA14_48870	0	-1.38631	0.00445723	0.0215603	C32 tRNA thiolase	Cell division
PA14_56160	0	-1.38877	0.00585846	0.0268242	hypothetical protein	Putative enzymes
PA14_21175	0	-1.3923	0.00277194	0.0148117	hypothetical protein	Transport of small molecules
PA14_14820	ndk	-1.39293	0.000276924	0.00221843	nucleoside diphosphate kinase	Nucleotide biosynthesis and metabolism
PA14_34150	0	-1.397	0.00572791	0.0264155	transcriptional regulator	Transcriptional regulators
PA14_39060	0	-1.39834	0.00116271	0.00742131	lipoprotein	Fatty acid and phospholipid metabolism
PA14_33320	0	-1.39881	0.00066449	0.00464055	hypothetical protein	Hypothetical, unclassified, unknown
PA14_56420	0	-1.40055	0.00050595	0.00371054	hypothetical protein	Membrane proteins
PA14_70730	ubiA	-1.40447	0.00267224	0.0143689	4-hydroxybenzoate octaprenyltransferase	Biosynthesis of cofactors, prosthetic groups and carriers
PA14_44950	0	-1.40631	0.00192101	0.0110119	transporter	Transport of small molecules
PA14_33600	0	-1.40633	0.00627656	0.0282335	hypothetical protein	Membrane proteins
PA14_62120	pssA	-1.40838	6.26803e-05	0.000612329	phosphatidylserine synthase	Fatty acid and phospholipid metabolism
PA14_10480	0	-1.40864	0.00538681	0.0251139	transcriptional regulator	Transcriptional regulators
PA14_67750	0	-1.41058	0.0101012	0.0406509	rhodanese-like domain-containing protein	Transport of small molecules
PA14_54370	lepA	-1.41187	0.000331836	0.00261334	GTP-binding protein LepA	Protein secretion/export apparatus
PA14_58000	sodM	-1.41707	0.00164356	0.00972648	superoxide dismutase	Adaptation, Protection
PA14_06180	0	-1.41753	0.00200571	0.0114462	RNA polymerase sigma factor	Transcriptional regulators
PA14_16980	0	-1.41918	0.00784609	0.0334701	hypothetical protein	Hypothetical, unclassified, unknown
PA14_38270	0	-1.42404	0.0112916	0.0444972	hypothetical protein	Hypothetical, unclassified, unknown
PA14_20970	cyp23	-1.42646	5.34835e-05	0.00053265	cytochrome P450	Adaptation, Protection
PA14_31720	0	-1.42868	2.71641e-05	0.000298397	hypothetical protein	Fatty acid and phospholipid metabolism
PA14_30180	idh	-1.4287	0.00249466	0.0136579	monomeric isocitrate dehydrogenase	Energy metabolism
PA14_67530	0	-1.42894	2.69795e-06	4.26259e-05	hypothetical protein	Membrane proteins
PA14_16160	0	-1.42949	0.00062684	0.00440769	hypothetical protein	Hypothetical, unclassified, unknown
PA14_51680	0	-1.43294	0.00807445	0.0341314	radical activating enzyme	Putative enzymes
PA14_42430	exsC	-1.43464	0.00781219	0.0333533	exoenzyme S synthesis protein C	Secreted Factors (toxins, enzymes, alginate)
PA14_05500	0	-1.43561	0.000510336	0.00373735	hypothetical protein	Energy metabolism
PA14_15940	0	-1.43576	0.00140169	0.00858286	hypothetical protein	Membrane proteins
PA14_53250	cpbD	-1.4359	0.000603705	0.00428622	chitin-binding protein CbpD	Secreted Factors (toxins, enzymes, alginate)
PA14_00875	ppkA	-1.4381	5.08314e-05	0.000512216	serine/threonine protein kinase PpkA	Translation, post-translational modification, degradation
PA14_21440	0	-1.43829	0.000333305	0.00262087	HIT family protein	Nucleotide biosynthesis and metabolism
PA14_49380	dapE	-1.44019	0.00345879	0.0176879	succinyl-diaminopimelate desuccinylase	Amino acid biosynthesis and metabolism
PA14_47010	0	-1.44022	0.000452201	0.00336946	hypothetical protein	Hypothetical, unclassified, unknown
PA14_16770	0	-1.44659	0.00645957	0.0287036	hypothetical protein	Hypothetical, unclassified, unknown
PA14_13350	0	-1.44755	0.00308161	0.0161132	hypothetical protein	Hypothetical, unclassified, unknown
PA14_46470	pdxB	-1.44983	0.00268544	0.0144247	erythronate-4-phosphate dehydrogenase	Biosynthesis of cofactors, prosthetic groups and carriers
PA14_00490	0	-1.45155	0.0037393	0.0187649	hemolysin activation/secretion protein	Protein secretion/export apparatus
PA14_10360	0	-1.45171	0.00402372	0.0199493	hypothetical protein	Hypothetical, unclassified, unknown
PA14_64190	fis	-1.45335	0.00499858	0.0235614	DNA-binding protein Fis	Transcription, RNA processing and degradation
PA14_60590	0	-1.45891	0.00906632	0.0372476	hypothetical protein	Hypothetical, unclassified, unknown
PA14_21020	0	-1.46132	6.22788e-05	0.00060957	non-ribosomal peptide synthetase	Biosynthesis of cofactors, prosthetic groups and carriers
PA14_64530	0	-1.46282	0.00724829	0.0313643	hypothetical protein	Hypothetical, unclassified, unknown
PA14_30240	infA	-1.46431	0.00994885	0.0402276	translation initiation factor IF-1	Translation, post-translational modification, degradation
PA14_31810	tpx	-1.46616	0.00282614	0.0150114	thiol peroxidase	Adaptation, Protection
PA14_11410	ribC	-1.46967	0.00549856	0.025565	riboflavin synthase subunit alpha	Biosynthesis of cofactors, prosthetic groups and carriers
PA14_60230	comL	-1.47373	0.00299822	0.0157253	competence protein ComL	Cell wall / LPS / capsule
PA14_08450	0	-1.47422	6.61449e-05	0.000636458	hypothetical protein	Membrane proteins
PA14_34440	mtlR	-1.47891	0.00871865	0.0361676	transcriptional regulator MtlR	Transcriptional regulators
PA14_23090	0	-1.48988	0.00238503	0.0131728	keto-hydroxyglutarate-aldolase/keto-deoxy- phosphogluconate aldolase	Carbon compound catabolism
PA14_43910	0	-1.49013	0.00477305	0.022771	hypothetical protein	Hypothetical, unclassified, unknown
PA14_34080	0	-1.49265	0.0032949	0.0170542	hypothetical protein	Hypothetical, unclassified, unknown
PA14_00830	0	-1.49354	2.23615e-06	3.61099e-05	hypothetical protein	Hypothetical, unclassified, unknown
PA14_69910	rep	-1.49428	0.0018575	0.0107199	ATP-dependent DNA helicase Rep	DNA replication, recombination, modification and repair
PA14_48800	0	-1.49438	0.00102095	0.00661553	hypothetical protein	Fatty acid and phospholipid metabolism
PA14_67220	0	-1.49912	0.000594164	0.00423611	hypothetical protein	Hypothetical, unclassified, unknown
PA14_57820	0	-1.49962	0.00117344	0.00747118	hypothetical protein	Hypothetical, unclassified, unknown
PA14_36560	0	-1.50247	0.0120448	0.0468165	hypothetical protein	Hypothetical, unclassified, unknown
PA14_02010	0	-1.50476	0.00296053	0.0155595	hypothetical protein	Hypothetical, unclassified, unknown
PA14_30670	pgsA	-1.50787	0.00252948	0.0137896	CDP-diacylglycerol--glycerol-3-phosphate 3-phosphatidyltransferase	Fatty acid and phospholipid metabolism
PA14_00660	0	-1.50983	0.00358544	0.0181542	RNA 2'-phosphotransferase-like protein	Translation, post-translational modification, degradation; Putative enzymes
PA14_14380	0	-1.5142	0.00282117	0.0150114	ABC transporter permease	Transport of small molecules
PA14_00990	0	-1.51895	2.40251e-05	0.000269113	hypothetical protein	Hypothetical, unclassified, unknown
PA14_45370	ccmB	-1.52491	0.00290311	0.0153206	heme exporter protein CcmB	Transport of small molecules
PA14_48780	0	-1.52511	2.52222e-06	4.0097e-05	hypothetical protein	Transport of small molecules
PA14_71600	purK	-1.52757	0.00308723	0.0161261	phosphoribosylaminoimidazole carboxylase ATPase subunit	Nucleotide biosynthesis and metabolism
PA14_36330	hcnA	-1.53356	0.000844741	0.00563785	hydrogen cyanide synthase HcnA	Central intermediary metabolism
PA14_08790	rpsL	-1.53581	4.59962e-05	0.000467172	30S ribosomal protein S12	Translation, post-translational modification, degradation
PA14_67600	glnA	-1.53703	0.000162142	0.00136739	glutamine synthetase	Amino acid biosynthesis and metabolism
PA14_41090	mltD	-1.5388	0.000873874	0.00580203	membrane-bound lytic murein transglycosylase D	Cell wall / LPS / capsule
PA14_01150	0	-1.54038	9.25037e-06	0.000122358	hypothetical protein	Hypothetical, unclassified, unknown
PA14_12350	0	-1.54054	0.000568239	0.00407397	(dimethylallyl)adenosine tRNA methylthiotransferase	Hypothetical, unclassified, unknown
PA14_18740	argG	-1.54109	0.000483144	0.00355858	argininosuccinate synthase	Amino acid biosynthesis and metabolism
PA14_03700	sbp	-1.54239	0.00240012	0.0132394	sulfate-binding protein	Transport of small molecules
PA14_08990	rpsH	-1.54586	6.45641e-05	0.00062477	30S ribosomal protein S8	Translation, post-translational modification, degradation
PA14_68060	0	-1.54603	0.000476392	0.00351898	ABC transporter ATP-binding protein	Transport of small molecules
PA14_07550	0	-1.54644	0.00834473	0.0350137	hypothetical protein	Hypothetical, unclassified, unknown
PA14_12010	proA	-1.55539	0.000618664	0.00437837	gamma-glutamyl phosphate reductase	Amino acid biosynthesis and metabolism
PA14_45880	0	-1.55557	0.0045228	0.0217392	two-component response regulator	Two-component regulatory systems
PA14_34140	0	-1.55725	0.000280141	0.00224069	hypothetical protein	Hypothetical, unclassified, unknown
PA14_69130	glpT	-1.56365	0.00231861	0.0128731	sn-glycerol-3-phosphate transporter	Transport of small molecules
PA14_24790	0	-1.56436	5.71571e-07	1.08366e-05	outer membrane porin	Transport of small molecules
PA14_24300	0	-1.57002	0.00183105	0.0105792	hypothetical protein	Hypothetical, unclassified, unknown
PA14_20920	0	-1.57537	1.43911e-05	0.000177942	hypothetical protein	Hypothetical, unclassified, unknown
PA14_60470	ispB	-1.5809	0.00750746	0.0321865	octaprenyl-diphosphate synthase	Biosynthesis of cofactors, prosthetic groups and carriers
PA14_44980	0	-1.58344	0.00747578	0.032157	TetR family transcriptional regulator	Transcriptional regulators
PA14_61360	0	-1.5836	0.00043148	0.00322916	hypothetical protein	Fatty acid and phospholipid metabolism
PA14_01990	0	-1.58824	6.43393e-06	8.90143e-05	hypothetical protein	Hypothetical, unclassified, unknown
PA14_52250	0	-1.59117	0.0112102	0.0442444	two-component response regulator	Two-component regulatory systems
PA14_58380	0	-1.59252	0.000450729	0.00336338	transcriptional regulator	Transcriptional regulators
PA14_01860	0	-1.59265	0.0053142	0.0248816	transmembrane sensor	Transport of small molecules
PA14_16070	hom	-1.59401	4.81605e-06	6.96423e-05	homoserine dehydrogenase	Amino acid biosynthesis and metabolism
PA14_32770	0	-1.59838	0.00288162	0.0152544	hypothetical protein	Hypothetical, unclassified, unknown
PA14_41830	thrH	-1.59876	0.0116324	0.0457694	phosphoserine phosphatase	Amino acid biosynthesis and metabolism
PA14_48520	0	-1.59922	0.00188033	0.0108394	membrane-bound lytic murein transglycosylase A	Cell wall / LPS / capsule
PA14_11520	0	-1.59974	0.00485618	0.0230815	hypothetical protein	Hypothetical, unclassified, unknown
PA14_45680	flhA	-1.6021	0.00122478	0.00773078	flagellar biosynthesis protein FlhA	Motility & Attachment
PA14_08840	rpsJ	-1.6023	1.8737e-05	0.000221512	30S ribosomal protein S10	Translation, post-translational modification, degradation
PA14_24640	pyrD	-1.61362	0.000395307	0.00301128	dihydroorotate dehydrogenase 2	Nucleotide biosynthesis and metabolism
PA14_70640	rubA1	-1.61592	4.03375e-05	0.000420545	rubredoxin 1	Carbon compound catabolism
PA14_60850	mexC	-1.6192	2.87461e-06	4.52772e-05	multidrug efflux RND membrane fusion protein	Antibiotic resistance and susceptibility
PA14_52340	0	-1.62144	0.00010865	0.000967269	hypothetical protein	Hypothetical, unclassified, unknown
PA14_62510	0	-1.6255	0.00495464	0.0234709	glutamyl-Q tRNA(Asp) synthetase	Translation, post-translational modification, degradation; Putative enzymes
PA14_00210	0	-1.63004	0.00012559	0.00109336	lysin domain-containing protein	Putative enzymes
PA14_61220	0	-1.63225	0.00245888	0.0135344	hypothetical protein	Translation, post-translational modification, degradation
PA14_58250	0	-1.63426	1.84219e-05	0.000219307	hypothetical protein	Membrane proteins
PA14_71620	purE	-1.6463	0.0107377	0.0427089	phosphoribosylaminoimidazole carboxylase catalytic subunit	Nucleotide biosynthesis and metabolism
PA14_41690	0	-1.6463	0.000675244	0.00470923	hypothetical protein	Hypothetical, unclassified, unknown
PA14_15000	0	-1.64675	0.00894179	0.036795	hypothetical protein	Hypothetical, unclassified, unknown
PA14_55760	0	-1.64678	0.000140872	0.00120791	hypothetical protein	Hypothetical, unclassified, unknown
PA14_51270	dapA	-1.64712	0.00015944	0.00134905	dihydrodipicolinate synthase	Amino acid biosynthesis and metabolism; Hypothetical, unclassified, unknown
PA14_44060	sdhC	-1.65423	1.60796e-05	0.000195979	succinate dehydrogenase, cytochrome b556 subunit	Energy metabolism
PA14_27470	0	-1.65447	0.0118766	0.046445	zinc carboxypeptidase	Putative enzymes
PA14_65180	rpsF	-1.66538	9.1678e-05	0.000837183	30S ribosomal protein S6	Translation, post-translational modification, degradation
PA14_54520	0	-1.66595	0.00706458	0.0307513	porin	Membrane proteins
PA14_01600	0	-1.66647	0.00413847	0.0203896	aldehyde dehydrogenase	Energy metabolism
PA14_72220	0	-1.67041	0.000384786	0.00295753	hypothetical protein	Hypothetical, unclassified, unknown
PA14_01720	ahpF	-1.67108	4.42303e-05	0.000451294	alkyl hydroperoxide reductase	Adaptation, Protection
PA14_69500	argH	-1.67335	0.000135822	0.00116852	argininosuccinate lyase	Amino acid biosynthesis and metabolism; Hypothetical, unclassified, unknown
PA14_63430	0	-1.67428	0.00972464	0.0395083	hypothetical protein	Hypothetical, unclassified, unknown
PA14_45380	ccmA	-1.67604	0.000531309	0.00385237	cytochrome c biogenesis protein CcmA	Transport of small molecules
PA14_45110	cysP	-1.67733	2.33648e-09	7.38299e-08	sulfate-binding protein of ABC transporter	Transport of small molecules
PA14_69780	0	-1.68136	0.000515816	0.0037695	hypothetical protein	Hypothetical, unclassified, unknown
PA14_21000	0	-1.68437	5.97656e-06	8.35902e-05	hypothetical protein	Hypothetical, unclassified, unknown
PA14_32400	mexE	-1.68713	0.00162979	0.00968978	RND multidrug efflux membrane fusion protein MexE	Antibiotic resistance and susceptibility
PA14_28130	0	-1.68825	6.03542e-06	8.39546e-05	hypothetical protein	Transcriptional regulators
PA14_67720	secB	-1.69932	4.53269e-06	6.62939e-05	preprotein translocase subunit SecB	Protein secretion/export apparatus
PA14_01190	0	-1.69994	0.00137752	0.00848532	3-oxoacyl-ACP synthase	Fatty acid and phospholipid metabolism
PA14_58270	0	-1.7002	2.81587e-07	5.78892e-06	hypothetical protein	Hypothetical, unclassified, unknown
PA14_57650	0	-1.70022	0.00211524	0.0118597	hypothetical protein	Energy metabolism
PA14_11690	ppa	-1.70544	8.67039e-05	0.000797455	inorganic pyrophosphatase	Energy metabolism
PA14_51840	0	-1.70918	2.19991e-05	0.000251369	cold-shock protein	Transcriptional regulators
PA14_56850	0	-1.71708	0.00178269	0.0103465	lipoprotein	Fatty acid and phospholipid metabolism
PA14_11560	ispA	-1.72412	0.00801853	0.0339936	geranyltranstransferase	Biosynthesis of cofactors, prosthetic groups and carriers
PA14_70180	rpmG	-1.72735	0.000114322	0.00100899	50S ribosomal protein L33	Translation, post-translational modification, degradation
PA14_22690	trkH	-1.7292	0.00216416	0.0121075	potassium uptake protein TrkH	Membrane proteins
PA14_04610	0	-1.73052	0.00266093	0.0143231	transporter	Transport of small molecules
PA14_22380	0	-1.73064	0.000523567	0.00380702	DNA polymerase III subunit epsilon	DNA replication, recombination, modification and repair
PA14_33830	0	-1.73064	0.00170013	0.00995765	hypothetical protein	Hypothetical, unclassified, unknown
PA14_05690	codA	-1.73334	0.000962995	0.00628772	cytosine deaminase	Nucleotide biosynthesis and metabolism
PA14_18950	0	-1.74547	7.23749e-05	0.00068736	Na(+)-translocating NADH-quinone reductase subunit E	Energy metabolism
PA14_57990	0	-1.74707	0.000685608	0.004775	hypothetical protein	Transport of small molecules
PA14_69620	0	-1.75072	0.000751202	0.0051478	hypothetical protein	Hypothetical, unclassified, unknown
PA14_41920	aroF-1	-1.75216	0.000541363	0.00390866	phospho-2-dehydro-3-deoxyheptonate aldolase	Amino acid biosynthesis and metabolism
PA14_04110	serA	-1.75504	4.29422e-05	0.000441408	D-3-phosphoglycerate dehydrogenase	Amino acid biosynthesis and metabolism
PA14_72970	tonB	-1.75944	0.00014149	0.00121118	TonB protein	Transport of small molecules
PA14_55930	0	-1.75955	0.00444421	0.0215603	pilus assembly protein	Protein secretion/export apparatus
PA14_45700	0	-1.76045	0.000222531	0.00181971	hypothetical protein	Hypothetical, unclassified, unknown
PA14_66900	ubiE	-1.76116	0.00107301	0.00690909	ubiquinone/menaquinone biosynthesis methyltransferase	Biosynthesis of cofactors, prosthetic groups and carriers
PA14_01580	gabP	-1.7617	0.00583081	0.0267695	gamma-aminobutyrate permease	Transport of small molecules
PA14_32720	0	-1.76321	0.0049683	0.0235053	transmembrane sensor	Membrane proteins
PA14_16990	0	-1.76347	0.00137913	0.00848532	hypothetical protein	Hypothetical, unclassified, unknown
PA14_44050	sdhD	-1.76645	1.2583e-05	0.000157874	succinate dehydrogenase (D subunit)	Energy metabolism
PA14_17250	0	-1.76943	6.75241e-05	0.000647296	amino acid permease	Transport of small molecules
PA14_05810	amaB	-1.76997	0.00175844	0.0102406	allantoate amidohydrolase	Nucleotide biosynthesis and metabolism
PA14_46900	0	-1.77281	6.5656e-05	0.000632999	hypothetical protein	Hypothetical, unclassified, unknown
PA14_24900	moaB2	-1.77713	0.000461384	0.00342293	molybdopterin biosynthetic protein B2	Biosynthesis of cofactors, prosthetic groups and carriers
PA14_42690	speE	-1.78005	0.00167403	0.00987252	spermidine synthase	Central intermediary metabolism
PA14_67580	thiI	-1.78008	0.000822038	0.00552232	thiamine biosynthesis protein ThiI	Biosynthesis of cofactors, prosthetic groups and carriers
PA14_56170	0	-1.78347	0.000124795	0.00108829	hypothetical protein	Hypothetical, unclassified, unknown
PA14_57580	rpsI	-1.79361	0.000980978	0.00638883	30S ribosomal protein S9	Translation, post-translational modification, degradation
PA14_34460	0	-1.8036	0.000734704	0.00505824	hypothetical protein	Adaptation, Protection
PA14_01490	0	-1.80478	1.3675e-06	2.34121e-05	hemolysin	Putative enzymes
PA14_19230	0	-1.80498	0.00188495	0.0108538	hypothetical protein	Membrane proteins
PA14_46360	0	-1.81606	0.00363565	0.0183649	two-component response regulator	Two-component regulatory systems
PA14_25620	0	-1.82297	3.05022e-05	0.000328026	hypothetical protein	Hypothetical, unclassified, unknown
PA14_45920	0	-1.82418	0.0118386	0.0463671	hypothetical protein	Membrane proteins
PA14_16150	0	-1.82731	4.37887e-07	8.4907e-06	hypothetical protein	Transcription, RNA processing and degradation
PA14_64140	prmA	-1.82818	3.4174e-05	0.00036144	50S ribosomal protein L11 methyltransferase	Translation, post-translational modification, degradation
PA14_33350	0	-1.84442	0.000653405	0.00458189	hypothetical protein	Hypothetical, unclassified, unknown
PA14_19490	0	-1.84477	0.000986819	0.00641871	antioxidant protein	Adaptation, Protection
PA14_28120	0	-1.85061	0.000247365	0.00201314	hypothetical protein	Hypothetical, unclassified, unknown
PA14_32905	0	-1.85765	0.00127076	0.00796205	hypothetical protein	Hypothetical, unclassified, unknown
PA14_14800	fdx2	-1.86429	0.000263054	0.00212059	ferredoxin 2Fe-2S	Energy metabolism
PA14_56280	0	-1.86533	0.000160823	0.00135851	hypothetical protein	Hypothetical, unclassified, unknown
PA14_00860	0	-1.87706	7.75845e-05	0.00072606	ABC transporter ATP-binding protein	Transport of small molecules
PA14_54510	0	-1.88068	0.0042567	0.0208119	two-component response regulator	Two-component regulatory systems
PA14_47030	0	-1.88246	0.00364807	0.0183804	hypothetical protein	Hypothetical, unclassified, unknown
PA14_56140	0	-1.88488	2.75402e-05	0.000300594	hypothetical protein	Hypothetical, unclassified, unknown
PA14_58600	0	-1.89055	0.00117181	0.00747012	hypothetical protein	Hypothetical, unclassified, unknown
PA14_00670	0	-1.89719	0.00161679	0.00962363	hypothetical protein	Hypothetical, unclassified, unknown
PA14_25500	0	-1.90827	0.00645102	0.0286905	hypothetical protein	Transport of small molecules
PA14_56840	0	-1.91533	6.15767e-05	0.000604435	hypothetical protein	Putative enzymes
PA14_12690	0	-1.91874	0.00342972	0.0176096	hypothetical protein	Carbon compound catabolism
PA14_33750	0	-1.91998	0.0116687	0.0458497	outer membrane protein	Transport of small molecules
PA14_22350	actP	-1.92025	8.91612e-11	3.7107e-09	acetate permease	Membrane proteins
PA14_62290	0	-1.92213	0.000464109	0.00343817	ABC transporter permease	Transport of small molecules
PA14_72080	0	-1.92627	0.000126667	0.00109899	hypothetical protein	Hypothetical, unclassified, unknown
PA14_21070	0	-1.93128	0.000638544	0.00448382	MerR family transcriptional regulator	Transcriptional regulators
PA14_67520	0	-1.93296	3.52743e-05	0.000372308	hypothetical protein	Hypothetical, unclassified, unknown
PA14_39200	0	-1.93345	0.000830969	0.00557501	transporter	Transport of small molecules
PA14_24920	0	-1.93597	0.000308642	0.00243818	transcriptional regulator	Transcriptional regulators
PA14_68740	argA	-1.9364	8.40355e-07	1.53088e-05	N-acetylglutamate synthase	Amino acid biosynthesis and metabolism
PA14_06170	0	-1.93672	0.000878635	0.00581352	transmembrane sensor	Two-component regulatory systems
PA14_00970	0	-1.94104	7.51609e-05	0.000705961	hypothetical protein	Hypothetical, unclassified, unknown
PA14_23060	hexR	-1.94967	4.1307e-05	0.000429777	DNA-binding transcriptional regulator HexR	Transcriptional regulators
PA14_20010	hasR	-1.95128	0.00655032	0.0289643	heme uptake outer membrane receptor HasR	Transport of small molecules
PA14_01140	0	-1.95897	7.73138e-06	0.000103877	hypothetical protein	Hypothetical, unclassified, unknown
PA14_13010	0	-1.96049	8.025e-05	0.000746908	hypothetical protein	Hypothetical, unclassified, unknown
PA14_29410	0	-1.96163	3.24729e-06	4.99186e-05	serine/threonine dehydratase	Amino acid biosynthesis and metabolism
PA14_72620	metN	-1.96693	0.00252509	0.0137803	DL-methionine transporter ATP-binding subunit	Transport of small molecules
PA14_38210	0	-1.96815	0.00073517	0.00505824	hypothetical protein	Central intermediary metabolism
PA14_17940	glpR	-1.96951	0.00129356	0.00805566	glycerol-3-phosphate regulon repressor	Transcriptional regulators
PA14_07560	rpsU	-1.97631	0.000721589	0.0049849	30S ribosomal protein S21	Translation, post-translational modification, degradation
PA14_25520	0	-1.98383	0.00870214	0.0361283	hypothetical protein	Hypothetical, unclassified, unknown
PA14_63190	0	-1.98441	0.000516725	0.0037695	hypothetical protein	Membrane proteins
PA14_67830	0	-1.98917	0.000357343	0.00278423	hypothetical protein	Hypothetical, unclassified, unknown
PA14_25630	rpmF	-1.99744	8.07203e-06	0.000108169	50S ribosomal protein L32	Translation, post-translational modification, degradation
PA14_32985	gcvH2	-1.99869	1.28334e-05	0.00016023	glycine cleavage system protein H	Amino acid biosynthesis and metabolism
PA14_40310	0	-2.00271	0.000457011	0.00340035	acyl carrier protein	Fatty acid and phospholipid metabolism
PA14_14520	0	-2.00636	0.00139952	0.0085798	hypothetical protein	Membrane proteins
PA14_37220	0	-2.0099	0.00677638	0.0298779	LysR family transcriptional regulator	Transcriptional regulators
PA14_16140	0	-2.01017	3.72085e-06	5.60208e-05	hypothetical protein	Hypothetical, unclassified, unknown
PA14_39810	0	-2.01686	0.000252591	0.00204915	transmembrane sensor	Membrane proteins
PA14_54590	ung	-2.01719	1.62804e-05	0.000196555	uracil-DNA glycosylase	DNA replication, recombination, modification and repair
PA14_33310	0	-2.02309	0.000108408	0.000966799	hypothetical protein	Hypothetical, unclassified, unknown
PA14_72360	0	-2.02429	4.15481e-06	6.14695e-05	hypothetical protein	Hypothetical, unclassified, unknown
PA14_33280	pvdL	-2.03203	0.000261547	0.00211176	peptide synthase	Adaptation, Protection
PA14_41840	cysH	-2.0323	9.17484e-05	0.000837183	phosphoadenosine phosphosulfate reductase	Central intermediary metabolism
PA14_55730	0	-2.03373	0.00211507	0.0118597	AraC family transcriptional regulator	Transcriptional regulators
PA14_56620	0	-2.03482	0.00139051	0.00854505	hypothetical protein	Transcriptional regulators
PA14_62300	0	-2.0448	1.29031e-06	2.23145e-05	hypothetical protein	Transport of small molecules
PA14_33590	0	-2.04678	0.000413138	0.00311441	hypothetical protein	Hypothetical, unclassified, unknown
PA14_17675	dgkA	-2.04793	0.000770574	0.00525322	diacylglycerol kinase	Fatty acid and phospholipid metabolism; Hypothetical, unclassified, unknown
PA14_12550	0	-2.05238	0.000356742	0.00278378	hypothetical protein	Hypothetical, unclassified, unknown
PA14_17060	rpsB	-2.05378	8.32825e-06	0.000111312	30S ribosomal protein S2	Translation, post-translational modification, degradation
PA14_12700	0	-2.05603	0.00150974	0.0090815	hypothetical protein	Hypothetical, unclassified, unknown
PA14_16180	0	-2.06089	5.85833e-07	1.1066e-05	hypothetical protein	Hypothetical, unclassified, unknown
PA14_33770	0	-2.06306	9.55484e-05	0.000864156	hypothetical protein	Protein secretion/export apparatus
PA14_65170	rpsR	-2.0639	1.60229e-08	4.2498e-07	30S ribosomal protein S18	Translation, post-translational modification, degradation
PA14_39440	0	-2.06487	4.38181e-08	1.07323e-06	hypothetical protein	Hypothetical, unclassified, unknown
PA14_64000	0	-2.06556	7.36246e-05	0.000697065	translation initiation factor Sui1	Transcription, RNA processing and degradation
PA14_24890	mobA	-2.07431	0.0020379	0.0115526	molybdopterin-guanine dinucleotide biosynthesis protein MobA	Biosynthesis of cofactors, prosthetic groups and carriers
PA14_31760	0	-2.0751	1.06713e-07	2.40645e-06	phosphatidate cytidylyltransferase	Fatty acid and phospholipid metabolism
PA14_62690	0	-2.08267	4.223e-07	8.21959e-06	hypothetical protein	Hypothetical, unclassified, unknown
PA14_02530	0	-2.08719	7.93205e-05	0.000740952	hypothetical protein	Putative enzymes
PA14_43320	0	-2.08858	0.00882381	0.0364267	glutaminase	Amino acid biosynthesis and metabolism
PA14_30730	0	-2.08894	1.58211e-06	2.65534e-05	hypothetical protein	Hypothetical, unclassified, unknown
PA14_29405	#N/A	-2.09831	2.3055e-07	4.91743e-06	#N/A	#N/A
PA14_62490	dksA	-2.10518	9.50783e-09	2.64514e-07	suppressor protein DksA	Transcriptional regulators
PA14_24990	0	-2.11806	1.43011e-08	3.83284e-07	hypothetical protein	Hypothetical, unclassified, unknown
PA14_34800	0	-2.11973	1.43631e-06	2.45082e-05	amino acid transporter LysE	Transport of small molecules
PA14_56110	0	-2.12347	0.000106269	0.00095128	hypothetical protein	Membrane proteins
PA14_33730	0	-2.12434	2.9623e-05	0.000319916	dipeptidase	Central intermediary metabolism
PA14_00900	0	-2.12514	1.15077e-06	2.04541e-05	hypothetical protein	Hypothetical, unclassified, unknown
PA14_13390	0	-2.12615	5.46574e-05	0.000543284	hypothetical protein	Hypothetical, unclassified, unknown
PA14_09520	mexI	-2.1285	0.000572496	0.00409875	RND efflux transporter	Transport of small molecules
PA14_49150	0	-2.12857	0.000578136	0.00413335	transcriptional regulator	Transcriptional regulators
PA14_42850	folE	-2.13501	1.26949e-06	2.20289e-05	GTP cyclohydrolase I	Biosynthesis of cofactors, prosthetic groups and carriers; Hypothetical, unclassified, unknown
PA14_13370	0	-2.13563	0.000110388	0.000979334	hypothetical protein	Hypothetical, unclassified, unknown
PA14_61750	ipk	-2.137	2.08035e-05	0.000239849	4-diphosphocytidyl-2-C-methyl-D-erythritol kinase	Biosynthesis of cofactors, prosthetic groups and carriers
PA14_02090	0	-2.13786	0.000164064	0.00137905	TetR family transcriptional regulator	Transcriptional regulators
PA14_31740	0	-2.13834	6.81704e-06	9.3306e-05	hypothetical protein	Hypothetical, unclassified, unknown
PA14_14730	iscS	-2.14273	0.000220112	0.0018028	cysteine desulfurase	Amino acid biosynthesis and metabolism
PA14_49740	0	-2.14316	0.00534386	0.0249819	hypothetical protein	Hypothetical, unclassified, unknown
PA14_04660	0	-2.14422	0.002642	0.0142559	hypothetical protein	Two-component regulatory systems
PA14_27120	0	-2.15198	2.04318e-06	3.30982e-05	hypothetical protein	Hypothetical, unclassified, unknown
PA14_05300	0	-2.15693	0.00034707	0.0027166	TonB domain-containing protein	Membrane proteins
PA14_27850	queF	-2.15859	0.00119063	0.0075431	7-cyano-7-deazaguanine reductase	Biosynthesis of cofactors, prosthetic groups and carriers
PA14_45890	0	-2.15992	5.00183e-06	7.15206e-05	RND efflux transporter	Antibiotic resistance and susceptibility
PA14_33340	0	-2.17598	2.64046e-05	0.000290677	helicase	Hypothetical, unclassified, unknown
PA14_16200	0	-2.1853	2.42344e-05	0.000270865	hypothetical protein	Hypothetical, unclassified, unknown
PA14_72370	0	-2.19393	1.08512e-05	0.000138869	hypothetical protein	Hypothetical, unclassified, unknown
PA14_33010	glyA2	-2.19622	0.000175882	0.00146874	serine hydroxymethyltransferase	Amino acid biosynthesis and metabolism; Hypothetical, unclassified, unknown
PA14_13460	0	-2.19636	0.00738447	0.0319266	RNA polymerase sigma factor	Transcriptional regulators
PA14_29400	0	-2.19961	4.25994e-06	6.28434e-05	hypothetical protein	Cell wall / LPS / capsule; Hypothetical, unclassified, unknown
PA14_60450	rpmA	-2.20479	1.09171e-06	1.95402e-05	50S ribosomal protein L27	Translation, post-translational modification, degradation
PA14_45910	0	-2.20508	2.32268e-06	3.70398e-05	RND efflux membrane fusion protein	Protein secretion/export apparatus
PA14_62350	0	-2.21109	4.78794e-06	6.94319e-05	heme/hemoglobin uptake outer membrane receptor PhuR	Transport of small molecules
PA14_20100	0	-2.21221	0.000374101	0.00289695	hypothetical protein	Antibiotic resistance and susceptibility
PA14_19020	0	-2.22021	0.000120362	0.00105683	hypothetical protein	Hypothetical, unclassified, unknown
PA14_60480	0	-2.2229	2.35988e-05	0.000266085	hypothetical protein	Hypothetical, unclassified, unknown
PA14_52800	acsA	-2.22302	3.0437e-11	1.40366e-09	acetyl-CoA synthetase	Central intermediary metabolism
PA14_52130	0	-2.22342	6.1074e-10	2.14135e-08	hypothetical protein	Hypothetical, unclassified, unknown
PA14_67050	0	-2.22519	1.21477e-08	3.30767e-07	ABC transporter substrate-binding protein	Transport of small molecules
PA14_14740	0	-2.22825	1.07101e-05	0.000137407	scaffold protein	Biosynthesis of cofactors, prosthetic groups and carriers
PA14_46370	0	-2.24071	9.61282e-06	0.000125211	two-component sensor	Two-component regulatory systems
PA14_62680	0	-2.24721	1.26359e-05	0.00015815	hypothetical protein	Hypothetical, unclassified, unknown
PA14_33740	pvdP	-2.25026	0.000273473	0.00219766	protein PvdP	Adaptation, Protection
PA14_19540	0	-2.25961	0.000126124	0.00109615	hypothetical protein	Transport of small molecules
PA14_16190	0	-2.26823	3.33073e-12	1.85326e-10	hypothetical protein	Hypothetical, unclassified, unknown
PA14_03560	0	-2.27413	1.12679e-05	0.000143841	hypothetical protein	Hypothetical, unclassified, unknown
PA14_00925	0	-2.27525	3.52571e-06	5.37146e-05	hypothetical protein	Hypothetical, unclassified, unknown
PA14_38260	0	-2.28254	3.13263e-07	6.31336e-06	hypothetical protein	Hypothetical, unclassified, unknown
PA14_33580	0	-2.28304	0.00637911	0.0284585	hypothetical protein	Hypothetical, unclassified, unknown
PA14_33820	pvdQ	-2.30369	7.44434e-05	0.000703092	penicillin acylase-related protein	Antibiotic resistance and susceptibility
PA14_11010	0	-2.30572	1.19335e-07	2.66758e-06	hypothetical protein	Hypothetical, unclassified, unknown
PA14_00890	0	-2.30633	8.20293e-08	1.883e-06	phosphoprotein phosphatase	Putative enzymes
PA14_55890	0	-2.30956	0.00228191	0.0126831	type II secretion system protein	Protein secretion/export apparatus
PA14_17990	0	-2.31323	0.000851771	0.00566998	hypothetical protein	Hypothetical, unclassified, unknown
PA14_53920	0	-2.31805	2.24601e-05	0.000256065	transcriptional regulator	Transcriptional regulators
PA14_63060	smpB	-2.32753	1.50353e-05	0.000185013	SsrA-binding protein	Translation, post-translational modification, degradation
PA14_19580	ssuB	-2.33528	0.00371296	0.0186705	aliphatic sulfonates transport ATP-binding subunit	Transport of small molecules
PA14_09260	pchR	-2.33765	1.94556e-05	0.000228424	transcriptional regulator PchR	Transcriptional regulators
PA14_56830	icmP	-2.34356	8.83838e-06	0.000117212	metalloproteinase outer membrane	Membrane proteins
PA14_15970	rpsP	-2.34714	3.10925e-06	4.82311e-05	30S ribosomal protein S16	Translation, post-translational modification, degradation
PA14_70190	rpmB	-2.35035	1.51797e-06	2.57301e-05	50S ribosomal protein L28	Translation, post-translational modification, degradation
PA14_19590	0	-2.35045	3.81961e-06	5.70045e-05	molybdopterin-binding protein	Central intermediary metabolism
PA14_07440	0	-2.35918	0.00287826	0.0152524	hypothetical protein	Hypothetical, unclassified, unknown
PA14_31750	0	-2.36171	3.75717e-07	7.36895e-06	acyltransferase	Fatty acid and phospholipid metabolism
PA14_22370	0	-2.36768	4.27887e-08	1.05305e-06	hypothetical protein	Two-component regulatory systems
PA14_33700	pvdF	-2.36773	0.0007071	0.00489803	pyoverdine synthetase F	Adaptation, Protection
PA14_03710	0	-2.37456	1.06294e-05	0.000137058	hypothetical protein	Hypothetical, unclassified, unknown
PA14_05700	codB	-2.3779	6.63492e-05	0.000637226	cytosine permease	Nucleotide biosynthesis and metabolism
PA14_29390	0	-2.37938	5.99854e-07	1.12892e-05	hypothetical protein	Hypothetical, unclassified, unknown
PA14_10240	0	-2.39886	0.000187749	0.00155768	branched-chain alpha-keto acid dehydrogenase subunit E2	Carbon compound catabolism
PA14_60400	rpsT	-2.39968	8.21002e-05	0.00076136	30S ribosomal protein S20	Translation, post-translational modification, degradation
PA14_14210	0	-2.39981	1.11316e-06	1.98546e-05	hypothetical protein	Hypothetical, unclassified, unknown
PA14_10490	0	-2.41873	7.22848e-06	9.81501e-05	hypothetical protein	Hypothetical, unclassified, unknown
PA14_05740	0	-2.42092	2.12434e-05	0.000244371	dihydropyrimidine dehydrogenase	Nucleotide biosynthesis and metabolism
PA14_23070	zwf	-2.42284	3.70414e-07	7.32104e-06	glucose-6-phosphate 1-dehydrogenase	Carbon compound catabolism
PA14_05080	metX	-2.42983	5.26864e-05	0.000525734	homoserine O-acetyltransferase	Amino acid biosynthesis and metabolism
PA14_01170	0	-2.43621	3.93425e-05	0.000411008	hypothetical protein	Hypothetical, unclassified, unknown
PA14_20460	0	-2.43701	0.00104187	0.00673398	hypothetical protein	Hypothetical, unclassified, unknown
PA14_09990	0	-2.44365	0.0127507	0.049076	acetyltransferase	Putative enzymes
PA14_68890	0	-2.45597	4.49161e-09	1.32141e-07	iron ABC transporter, permease	Transport of small molecules
PA14_47400	0	-2.45883	3.08775e-05	0.000331366	RNA polymerase ECF-subfamily sigma-70 factor	Transcriptional regulators
PA14_58330	0	-2.46209	3.87451e-18	5.66675e-16	hypothetical protein	Hypothetical, unclassified, unknown
PA14_14710	0	-2.46912	1.85587e-05	0.000219912	Rrf2 family protein	Transcriptional regulators
PA14_58610	0	-2.46954	0.00238546	0.0131728	hypothetical protein	Putative enzymes
PA14_33960	0	-2.47509	0.000297227	0.00235892	hypothetical protein	Hypothetical, unclassified, unknown
PA14_64690	0	-2.49634	0.00298824	0.015689	transmembrane sensor	Membrane proteins
PA14_55900	0	-2.50405	0.00169662	0.00994845	hypothetical protein	Protein secretion/export apparatus
PA14_01520	0	-2.51074	0.00926414	0.0378477	hypothetical protein	Transcriptional regulators
PA14_13450	0	-2.51317	0.000460598	0.00342207	transmembrane sensor	Membrane proteins
PA14_57590	rplM	-2.54342	2.72915e-05	0.000298977	50S ribosomal protein L13	Translation, post-translational modification, degradation
PA14_32710	0	-2.5647	5.89798e-05	0.000582852	ECF subfamily RNA polymerase sigma-70 factor	Transcriptional regulators
PA14_62330	0	-2.57197	1.22666e-06	2.15272e-05	hemin degrading factor	Putative enzymes
PA14_46660	0	-2.5738	0.000178776	0.00149048	RNA polymerase ECF-subfamily sigma-70 factor	Transcriptional regulators
PA14_27500	0	-2.57388	6.16361e-05	0.000604435	aminotransferase	Transport of small molecules
PA14_60460	rplU	-2.57498	1.82959e-08	4.77841e-07	50S ribosomal protein L21	Translation, post-translational modification, degradation
PA14_28010	0	-2.57679	1.62246e-05	0.000196344	hypothetical protein	Hypothetical, unclassified, unknown
PA14_47380	0	-2.60208	1.47902e-05	0.000182437	heme utilization protein	Transport of small molecules
PA14_00940	0	-2.61573	6.29569e-09	1.77075e-07	hypothetical protein	Hypothetical, unclassified, unknown
PA14_36190	0	-2.63454	0.000119731	0.0010531	hypothetical protein	Hypothetical, unclassified, unknown
PA14_57720	cysD	-2.64187	0.00277186	0.0148117	sulfate adenylyltransferase subunit 2	Amino acid biosynthesis and metabolism
PA14_35160	0	-2.66004	0.000211377	0.00173682	hypothetical protein	Hypothetical, unclassified, unknown
PA14_33520	0	-2.66797	0.000194908	0.00161185	thioesterase	Biosynthesis of cofactors, prosthetic groups and carriers
PA14_69940	xpt	-2.7171	4.88925e-06	7.03035e-05	xanthine phosphoribosyltransferase	Nucleotide biosynthesis and metabolism
PA14_39460	0	-2.73119	2.95701e-06	4.61491e-05	hypothetical protein	Hypothetical, unclassified, unknown
PA14_00910	0	-2.74186	4.57598e-12	2.51807e-10	hypothetical protein	Hypothetical, unclassified, unknown
PA14_10500	0	-2.75033	3.68132e-06	5.5589e-05	cbb3-type cytochrome c oxidase subunit I	Energy metabolism
PA14_18680	0	-2.75155	0.0125824	0.0485011	hypothetical protein	Transport of small molecules
PA14_09530	mexH	-2.75331	0.0125444	0.0484423	RND efflux membrane fusion protein	Transport of small molecules
PA14_22340	0	-2.77204	4.21296e-11	1.85915e-09	hypothetical protein	Membrane proteins
PA14_35170	0	-2.775	6.29858e-05	0.000614142	redox-sensing activator of soxS	Transcriptional regulators
PA14_58580	0	-2.77786	1.73104e-06	2.87701e-05	hydroxylase	Membrane proteins
PA14_05770	dhT	-2.77916	0.00464269	0.0222319	phenylhydantoinase	Nucleotide biosynthesis and metabolism
PA14_07330	0	-2.78136	5.96117e-13	3.75557e-11	hypothetical protein	Hypothetical, unclassified, unknown
PA14_12960	0	-2.79243	0.00055681	0.00400887	taurine ABC transporter permease	Transport of small molecules
PA14_00820	0	-2.79619	1.20076e-13	8.53704e-12	hypothetical protein	Hypothetical, unclassified, unknown
PA14_13380	0	-2.79688	1.54306e-05	0.000189423	hypothetical protein	Hypothetical, unclassified, unknown
PA14_58260	0	-2.79767	7.51673e-07	1.37915e-05	hypothetical protein	Hypothetical, unclassified, unknown
PA14_40260	0	-2.80365	1.54778e-05	0.000189547	hypothetical protein	Hypothetical, unclassified, unknown
PA14_36200	0	-2.81228	4.34624e-09	1.29351e-07	ABC transporter substrate-binding protein	Transport of small molecules
PA14_61770	prs	-2.81735	7.72694e-08	1.79792e-06	ribose-phosphate pyrophosphokinase	Nucleotide biosynthesis and metabolism
PA14_13360	0	-2.8185	3.5915e-07	7.15366e-06	hypothetical protein	Hypothetical, unclassified, unknown
PA14_66710	rpmE	-2.82362	2.28601e-06	3.66837e-05	50S ribosomal protein L31	Translation, post-translational modification, degradation
PA14_33810	pvdA	-2.83758	2.36714e-05	0.000266316	L-ornithine N5-oxygenase	Biosynthesis of cofactors, prosthetic groups and carriers
PA14_38160	0	-2.84048	0.00272963	0.0146314	hypothetical protein	Transport of small molecules
PA14_55750	0	-2.84064	6.07892e-15	4.93936e-13	chemotaxis transducer	Chemotaxis
PA14_01180	0	-2.86676	1.25472e-06	2.18467e-05	hypothetical protein	Hypothetical, unclassified, unknown
PA14_55880	0	-2.86886	0.00173372	0.0101081	hypothetical protein	Protein secretion/export apparatus
PA14_00850	0	-2.9027	3.27875e-07	6.58193e-06	hypothetical protein	Transport of small molecules
PA14_40170	0	-2.91443	1.15409e-09	3.88672e-08	transporter	Protein secretion/export apparatus
PA14_43030	0	-2.91949	5.81154e-08	1.38369e-06	hypothetical protein	Hypothetical, unclassified, unknown
PA14_28210	0	-2.92828	6.08873e-07	1.14169e-05	hypothetical protein	Hypothetical, unclassified, unknown
PA14_12920	0	-2.93339	1.55362e-05	0.000189809	taurine ABC transporter periplasmic protein	Transport of small molecules
PA14_56100	0	-2.9403	4.09327e-08	1.01224e-06	hypothetical protein	Membrane proteins
PA14_05790	0	-2.94718	2.38619e-05	0.000267871	transporter	Nucleotide biosynthesis and metabolism
PA14_05750	0	-2.94775	2.1567e-05	0.000247537	oxidoreductase	Amino acid biosynthesis and metabolism
PA14_58170	gatC	-2.97231	2.91293e-05	0.000315917	aspartyl/glutamyl-tRNA amidotransferase subunit C	Translation, post-translational modification, degradation
PA14_37210	0	-2.97693	1.87739e-10	7.28056e-09	hypothetical protein	Hypothetical, unclassified, unknown
PA14_63820	0	-2.98796	2.61571e-06	4.14545e-05	hypothetical protein	Hypothetical, unclassified, unknown
PA14_38860	exaA	-2.99411	1.88991e-06	3.10078e-05	quinoprotein alcohol dehydrogenase	Carbon compound catabolism
PA14_37250	0	-2.99706	1.39664e-14	1.09991e-12	major facilitator transporter	Transport of small molecules
PA14_20480	0	-2.99927	1.06924e-05	0.000137407	hypothetical protein	Hypothetical, unclassified, unknown
PA14_00960	0	-3.01291	7.37531e-10	2.55548e-08	lipoprotein	Fatty acid and phospholipid metabolism
PA14_43310	0	-3.02516	0.00011208	0.000990914	hypothetical protein	Hypothetical, unclassified, unknown
PA14_58040	0	-3.03153	4.96772e-06	7.12319e-05	hypothetical protein	Hypothetical, unclassified, unknown
PA14_01200	0	-3.03407	5.05854e-06	7.21081e-05	hypothetical protein	Hypothetical, unclassified, unknown
PA14_64270	0	-3.03457	0.00435127	0.0212135	hypothetical protein	Transport of small molecules
PA14_01040	0	-3.0786	3.96483e-09	1.1869e-07	secretion protein	Protein secretion/export apparatus
PA14_04760	coaD	-3.08851	5.79168e-10	2.04466e-08	phosphopantetheine adenylyltransferase	Central intermediary metabolism
PA14_27640	0	-3.09265	0.00148921	0.00896855	protein associated with synthesis and assembly of refractile inclusion bodies	Hypothetical, unclassified, unknown
PA14_33690	pvdE	-3.0927	9.69975e-06	0.000126023	pyoverdine biosynthesis protein PvdE	Adaptation, Protection
PA14_03610	0	-3.09792	1.23415e-06	2.15618e-05	Zn-dependent protease with chaperone function	Chaperones & heat shock proteins
PA14_21460	0	-3.12048	0.000913194	0.00600082	hypothetical protein	Hypothetical, unclassified, unknown
PA14_58030	fumC	-3.12388	1.07189e-11	5.2257e-10	fumarate hydratase	Energy metabolism
PA14_10250	acoB	-3.14926	0.00172158	0.0100603	acetoin catabolism protein AcoB	Carbon compound catabolism
PA14_43040	0	-3.1541	4.21924e-05	0.000435547	hypothetical protein	Hypothetical, unclassified, unknown
PA14_52440	0	-3.15703	0.0109649	0.0434102	hypothetical protein	Hypothetical, unclassified, unknown
PA14_39270	0	-3.15762	9.64397e-05	0.000870678	hypothetical protein	Hypothetical, unclassified, unknown
PA14_33990	0	-3.16305	2.50855e-10	9.51204e-09	ClpA/B-type protease	Translation, post-translational modification, degradation
PA14_19650	0	-3.18376	1.96034e-08	5.06818e-07	hypothetical protein	Membrane proteins
PA14_46650	0	-3.19119	7.58366e-05	0.000711003	transmembrane sensor	Membrane proteins
PA14_68900	0	-3.19427	3.22196e-09	9.87617e-08	iron ABC transporter substrate-binding protein	Transport of small molecules
PA14_01020	0	-3.19712	4.94808e-11	2.14655e-09	hypothetical protein	Hypothetical, unclassified, unknown
PA14_56090	0	-3.19762	2.80144e-12	1.57589e-10	hypothetical protein	Hypothetical, unclassified, unknown
PA14_37270	0	-3.19999	8.72908e-07	1.58454e-05	LamB/YcsF family protein	Putative enzymes
PA14_16210	0	-3.21045	1.53605e-07	3.34597e-06	hypothetical protein	Hypothetical, unclassified, unknown
PA14_61260	0	-3.21756	2.91958e-05	0.000315969	hypothetical protein	Membrane proteins
PA14_31820	0	-3.25425	1.57482e-06	2.65182e-05	aminotransferase	Amino acid biosynthesis and metabolism
PA14_01100	0	-3.27376	4.62895e-12	2.51807e-10	ClpA/B-type chaperone	Translation, post-translational modification, degradation
PA14_47390	0	-3.2896	1.30763e-05	0.000162865	transmembrane sensor	Two-component regulatory systems
PA14_50940	0	-3.34041	3.316e-08	8.40326e-07	hypothetical protein	Hypothetical, unclassified, unknown
PA14_45100	0	-3.3621	9.14522e-33	4.68144e-30	hypothetical protein	Transport of small molecules
PA14_33530	0	-3.38976	1.98928e-06	3.23274e-05	hypothetical protein	Motility & Attachment
PA14_10170	fepB	-3.39824	9.30999e-06	0.000122613	iron-enterobactin transporter periplasmic binding protein	Transport of small molecules
PA14_09500	opmD	-3.40833	8.25255e-08	1.88593e-06	outer membrane protein	Membrane proteins
PA14_55580	nemO	-3.42483	6.90079e-07	1.27069e-05	heme oxygenase	Biosynthesis of cofactors, prosthetic groups and carriers
PA14_01080	0	-3.43041	9.12049e-15	7.29496e-13	hypothetical protein	Hypothetical, unclassified, unknown
PA14_21470	0	-3.44243	0.000261364	0.00211176	hypothetical protein	Hypothetical, unclassified, unknown
PA14_64680	ureJ	-3.44658	0.00886119	0.0365515	hypothetical protein	Biosynthesis of cofactors, prosthetic groups and carriers
PA14_58010	0	-3.45554	3.90063e-06	5.80446e-05	hypothetical protein	Hypothetical, unclassified, unknown
PA14_20580	amiC	-3.46818	7.08624e-21	1.45098e-18	aliphatic amidase expression-regulating protein	Transcriptional regulators
PA14_63410	0	-3.46943	5.19727e-05	0.000521664	hypothetical protein	Hypothetical, unclassified, unknown
PA14_17920	glpM	-3.4824	0.00135123	0.00834374	membrane protein GlpM	Membrane proteins
PA14_34010	0	-3.48568	3.64707e-11	1.63766e-09	hypothetical protein	Hypothetical, unclassified, unknown
PA14_46380	0	-3.49329	0.000535049	0.003874	hypothetical protein	Hypothetical, unclassified, unknown
PA14_67620	0	-3.51342	0.00037464	0.00289695	hypothetical protein	Hypothetical, unclassified, unknown
PA14_38220	0	-3.54809	1.29749e-10	5.22982e-09	hypothetical protein	Transport of small molecules
PA14_01030	0	-3.54973	4.34969e-14	3.27442e-12	hypothetical protein	Hypothetical, unclassified, unknown
PA14_01070	0	-3.56414	6.12924e-17	7.13081e-15	hypothetical protein	Hypothetical, unclassified, unknown
PA14_63420	0	-3.56742	0.00682477	0.0300137	hypothetical protein	Hypothetical, unclassified, unknown
PA14_20570	0	-3.63607	1.32547e-23	2.95004e-21	chaperone	Chaperones & heat shock proteins
PA14_39800	0	-3.63713	2.24634e-06	3.61604e-05	ECF subfamily RNA polymerase sigma-70 factor	Transcriptional regulators
PA14_00600	0	-3.64555	3.32012e-05	0.000352723	transcriptional regulator	Transcriptional regulators
PA14_20590	amiR	-3.64943	2.38275e-11	1.10884e-09	aliphatic amidase regulator	Transcriptional regulators
PA14_20560	amiE	-3.66547	9.85332e-24	2.40187e-21	acylamide amidohydrolase	Carbon compound catabolism
PA14_41420	0	-3.67246	4.34131e-06	6.38597e-05	hypothetical protein	Hypothetical, unclassified, unknown
PA14_37290	0	-3.70559	5.65638e-11	2.41292e-09	hypothetical protein	Transport of small molecules
PA14_71890	0	-3.74309	1.9781e-24	5.32942e-22	coenzyme A transferase	Fatty acid and phospholipid metabolism
PA14_28000	0	-3.74566	1.5019e-14	1.16489e-12	hypothetical protein	Hypothetical, unclassified, unknown
PA14_61530	0	-3.75794	0.000408188	0.00308643	pili assembly chaperone	Motility & Attachment
PA14_09540	mexG	-3.78412	4.67649e-08	1.13995e-06	hypothetical protein	Membrane proteins
PA14_01110	0	-3.79535	7.82613e-16	7.70423e-14	hypothetical protein	Hypothetical, unclassified, unknown
PA14_20140	fpr	-3.8404	8.68229e-06	0.000115449	ferredoxin--NADP+ reductase	Biosynthesis of cofactors, prosthetic groups and carriers
PA14_00620	0	-3.86145	1.16759e-16	1.27168e-14	hypothetical protein	Hypothetical, unclassified, unknown
PA14_16010	0	-3.88754	0.00631757	0.0283433	hypothetical protein	Fatty acid and phospholipid metabolism
PA14_51500	0	-3.92943	9.16827e-07	1.65839e-05	hypothetical protein	Hypothetical, unclassified, unknown
PA14_01010	0	-3.94724	6.21448e-12	3.21333e-10	hypothetical protein	Hypothetical, unclassified, unknown
PA14_20020	hasAp	-3.95955	2.05142e-05	0.000237867	heme acquisition protein HasAp	Transport of small molecules
PA14_00580	0	-4.12855	0.000128431	0.00111242	lipoprotein	Fatty acid and phospholipid metabolism
PA14_37260	0	-4.13841	1.04426e-16	1.16208e-14	porin	Transport of small molecules
PA14_38880	0	-4.15551	0.0116859	0.0458743	hypothetical protein	Hypothetical, unclassified, unknown
PA14_34020	0	-4.15743	0.00820745	0.0346079	hypothetical protein	Hypothetical, unclassified, unknown
PA14_53890	0	-4.22981	4.48571e-05	0.000456508	hypothetical protein	Hypothetical, unclassified, unknown
PA14_34030	0	-4.29227	4.0817e-10	1.49245e-08	hypothetical protein	Hypothetical, unclassified, unknown
PA14_67850	0	-4.32089	1.45659e-07	3.20011e-06	ABC-type amino acid transport protein, periplasmic component	Transport of small molecules
PA14_34050	0	-4.32823	1.87714e-19	3.20303e-17	hypothetical protein	Hypothetical, unclassified, unknown
PA14_33270	pvdG	-4.36879	3.41833e-08	8.61993e-07	protein PvdG	Adaptation, Protection
PA14_28020	0	-4.37745	0.000159143	0.00134876	hypothetical protein	Hypothetical, unclassified, unknown
PA14_33720	pvdN	-4.45451	1.18506e-05	0.000150157	protein PvdN	Transport of small molecules; Adaptation, Protection; Hypothetical, unclassified, unknown
PA14_34000	0	-4.49597	7.93451e-08	1.83786e-06	hypothetical protein	Hypothetical, unclassified, unknown
PA14_19990	0	-4.52974	3.1895e-05	0.00034157	RNA polymerase ECF-subfamily sigma-70 factor	Transcriptional regulators
PA14_33260	pvdS	-4.58547	0.000238123	0.00194101	extracytoplasmic-function sigma-70 factor	Transcriptional regulators
PA14_01060	0	-4.60205	9.16004e-11	3.78147e-09	hypothetical protein	Hypothetical, unclassified, unknown
PA14_55940	0	-4.61509	2.24065e-09	7.12414e-08	hypothetical protein	Protein secretion/export apparatus
PA14_64700	0	-4.61731	5.75207e-05	0.000569532	RNA polymerase sigma factor	Transcriptional regulators
PA14_01540	0	-4.72991	9.0487e-18	1.2519e-15	hypothetical protein	Hypothetical, unclassified, unknown
PA14_40210	0	-4.75111	0.00565867	0.0261905	hypothetical protein	Transcriptional regulators
PA14_55850	0	-5.07525	0.00148139	0.00893195	pilus assembly protein	Protein secretion/export apparatus
PA14_49060	0	-5.1148	0.00202744	0.0115191	hypothetical protein	Transcription, RNA processing and degradation
PA14_21450	0	-5.11544	0.00146423	0.00886187	hypothetical protein	Hypothetical, unclassified, unknown
PA14_00570	0	-5.30757	0.00122478	0.00773078	lipoprotein	Cell wall / LPS / capsule
PA14_17000	0	-5.56756	3.08975e-15	2.72697e-13	hypothetical protein	Hypothetical, unclassified, unknown
PA14_37310	0	-5.86809	4.38807e-15	3.68238e-13	hypothetical protein	Transport of small molecules
PA14_40330	0	-6.01448	0.000342076	0.0026816	hypothetical protein	Hypothetical, unclassified, unknown
PA14_40660	0	-6.03086	3.7608e-11	1.67405e-09	hypothetical protein	Hypothetical, unclassified, unknown
PA14_37320	0	-6.47477	1.42203e-07	3.13766e-06	hypothetical protein	Membrane proteins
PA14_71100	0	-6.72419	5.4599e-07	1.04288e-05	hypothetical protein	Membrane proteins
PA14_29190	0	-7.28743	7.02911e-06	9.5952e-05	hypothetical protein	Hypothetical, unclassified, unknown
PA14_01120	0	-7.40716	4.15147e-06	6.14695e-05	hypothetical protein	Hypothetical, unclassified, unknown
PA14_40650	0	-7.60271	2.89575e-06	4.54704e-05	hypothetical protein	Hypothetical, unclassified, unknown
PA14_34070	0	-7.60921	2.84472e-07	5.81817e-06	hypothetical protein	Hypothetical, unclassified, unknown

## Sheet: P1vsP4
Electronic table 2: Differentially expressed genes between Passage 1 and 4 from the daily SCV24 passaging in LB medium.
		log2FoldChange	pvalue	padj
PA14_18430	algJ	11.3029	3.33054e-14	6.31446e-12	alginate o-acetyltransferase AlgJ	Cell wall / LPS / capsule; Secreted Factors (toxins, enzymes, alginate)
PA14_18550	alg44	9.59932	7.8096e-40	4.99717e-37	alginate biosynthesis protein Alg44	Cell wall / LPS / capsule; Secreted Factors (toxins, enzymes, alginate)
PA14_18565	alg8	9.19405	1.88883e-42	1.61149e-39	alginate biosynthesis protein Alg8	Secreted Factors (toxins, enzymes, alginate); Hypothetical, unclassified, unknown
PA14_18580	algD	8.48094	1.45675e-61	3.72856e-58	GDP-mannose 6-dehydrogenase AlgD	Cell wall / LPS / capsule; Secreted Factors (toxins, enzymes, alginate)
PA14_18500	algG	8.22367	3.88645e-40	2.84211e-37	alginate-c5-mannuronan-epimerase AlgG	Cell wall / LPS / capsule; Secreted Factors (toxins, enzymes, alginate)
PA14_18510	algE	8.06618	5.75427e-48	9.81871e-45	alginate production outer membrane protein AlgE	Cell wall / LPS / capsule; Secreted Factors (toxins, enzymes, alginate)
PA14_18520	algK	8.00824	2.01664e-35	1.03232e-32	alginate biosynthetic protein AlgK	Cell wall / LPS / capsule; Secreted Factors (toxins, enzymes, alginate)
PA14_18480	algX	7.50144	7.31697e-36	4.16173e-33	alginate biosynthesis protein AlgX	Cell wall / LPS / capsule; Secreted Factors (toxins, enzymes, alginate)
PA14_18410	algF	7.42813	1.56257e-27	6.15292e-25	alginate o-acetyltransferase AlgF	Cell wall / LPS / capsule; Secreted Factors (toxins, enzymes, alginate)
PA14_18470	algL	7.41718	1.35448e-47	1.7334e-44	poly(beta-D-mannuronate) lyase	Cell wall / LPS / capsule; Secreted Factors (toxins, enzymes, alginate)
PA14_18450	algI	6.75619	5.74696e-73	2.94187e-69	alginate o-acetyltransferase AlgI	Cell wall / LPS / capsule; Secreted Factors (toxins, enzymes, alginate)
PA14_18380	algA	6.02748	3.46919e-45	3.55176e-42	mannose-1-phosphate guanylyltransferase	Cell wall / LPS / capsule; Secreted Factors (toxins, enzymes, alginate)
PA14_13750	narK1	4.5632	3.09385e-10	3.04566e-08	nitrite extrusion protein 1	Transport of small molecules
PA14_36060	0	3.74051	1.96236e-06	6.52292e-05	hypothetical protein	Hypothetical, unclassified, unknown
PA14_72900	0	3.47838	1.237e-32	5.75654e-30	lipoprotein	Fatty acid and phospholipid metabolism
PA14_23130	0	3.38223	2.32582e-14	4.57918e-12	sensory box GGDEF domain-containing protein	Two-component regulatory systems
PA14_38050	0	3.31076	4.15643e-05	0.000869	hypothetical protein	Hypothetical, unclassified, unknown
PA14_28140	0	3.08033	1.58064e-21	4.75958e-19	hypothetical protein	Hypothetical, unclassified, unknown
PA14_26130	morB	2.96885	1.3204e-10	1.40815e-08	morphinone reductase	Carbon compound catabolism
PA14_28520	0	2.95893	1.35178e-13	2.16242e-11	hypothetical protein	Hypothetical, unclassified, unknown
PA14_53820	0	2.95198	2.52475e-12	3.4011e-10	hypothetical protein	Hypothetical, unclassified, unknown
PA14_16110	0	2.89207	5.2344e-26	1.91392e-23	hypothetical protein	Hypothetical, unclassified, unknown
PA14_00740	0	2.87313	4.07665e-15	8.34735e-13	lipoprotein	Fatty acid and phospholipid metabolism
PA14_10620	hpcB	2.82113	0.00141868	0.0159961	homoprotocatechuate 2,3-dioxygenase	Carbon compound catabolism
PA14_36540	0	2.79074	1.78508e-08	1.08784e-06	hypothetical protein	Putative enzymes
PA14_10220	0	2.72421	1.84042e-09	1.54445e-07	SH3 domain-containing protein	Hypothetical, unclassified, unknown
PA14_07980	0	2.69683	1.28136e-09	1.15075e-07	hypothetical protein	Hypothetical, unclassified, unknown
PA14_17460	pcm	2.68454	5.30077e-18	1.42814e-15	protein-L-isoaspartate O-methyltransferase	Translation, post-translational modification, degradation
PA14_08280	0	2.61413	6.72409e-08	3.34181e-06	bacteriophage protein	Related to phage, transposon, or plasmid
PA14_07970	0	2.60451	1.62664e-07	6.99729e-06	hypothetical protein	Transcription, RNA processing and degradation
PA14_41560	0	2.60057	0.00119498	0.013966	assimilatory nitrate reductase	Central intermediary metabolism
PA14_10270	0	2.5871	2.85358e-12	3.65187e-10	hypothetical protein	Carbon compound catabolism
PA14_10630	hpcC	2.56802	3.29173e-05	0.000726309	5-carboxy-2-hydroxymuconate semialdehyde dehydrogenase	Carbon compound catabolism
PA14_54740	0	2.56683	3.52953e-11	4.20178e-09	hypothetical protein	Hypothetical, unclassified, unknown
PA14_38730	0	2.55676	3.66532e-10	3.54015e-08	major facilitator superfamily transporter	Transport of small molecules
PA14_40080	0	2.5287	0.000144723	0.00246945	hypothetical protein	Hypothetical, unclassified, unknown
PA14_65820	0	2.52401	0.000280115	0.00430603	acyl-CoA dehydrogenase	Fatty acid and phospholipid metabolism
PA14_42860	0	2.51962	2.54664e-05	0.000590764	hypothetical protein	Transport of small molecules
PA14_72760	0	2.51452	3.98302e-07	1.56839e-05	beta-lactamase	Adaptation, Protection
PA14_06875	0	2.50688	1.31746e-09	1.16278e-07	#N/A	Non-coding RNA gene
PA14_31430	0	2.4985	2.84201e-09	2.21552e-07	hypothetical protein	Hypothetical, unclassified, unknown
PA14_28470	0	2.47904	4.6182e-08	2.39425e-06	hypothetical protein	Hypothetical, unclassified, unknown
PA14_53810	0	2.43997	1.68488e-06	5.67428e-05	hypothetical protein	Hypothetical, unclassified, unknown
PA14_33060	0	2.43263	0.000970437	0.011934	hypothetical protein	Hypothetical, unclassified, unknown
PA14_41300	0	2.42479	0.00141041	0.015938	hypothetical protein	Hypothetical, unclassified, unknown
PA14_67460	0	2.40356	9.82999e-14	1.62322e-11	lipoprotein	Fatty acid and phospholipid metabolism
PA14_08240	0	2.40271	1.09625e-07	5.08066e-06	hypothetical protein	Related to phage, transposon, or plasmid
PA14_44570	0	2.39603	0.00405531	0.03573	short-chain dehydrogenase	Putative enzymes
PA14_38370	0	2.39231	8.22112e-07	3.00599e-05	hypothetical protein	Hypothetical, unclassified, unknown
PA14_72090	0	2.38467	0.000369488	0.0053581	hypothetical protein	Hypothetical, unclassified, unknown
PA14_54730	0	2.3842	6.74907e-06	0.000195189	hypothetical protein	Hypothetical, unclassified, unknown
PA14_68450	0	2.35959	2.19753e-13	3.40883e-11	hypothetical protein	Hypothetical, unclassified, unknown
PA14_22040	minC	2.3476	4.90999e-09	3.59061e-07	septum formation inhibitor	Cell division
PA14_13420	0	2.34056	8.67158e-06	0.0002439	hypothetical protein	Hypothetical, unclassified, unknown
PA14_08210	0	2.33612	5.20635e-07	1.9889e-05	hypothetical protein	Related to phage, transposon, or plasmid
PA14_57060	0	2.33302	2.8565e-09	2.21552e-07	hypothetical protein	Hypothetical, unclassified, unknown
PA14_11190	0	2.31646	1.17981e-06	4.1366e-05	aldehyde dehydrogenase	Putative enzymes
PA14_11060	cupB1	2.31231	6.70677e-07	2.48782e-05	fimbrial subunit CupB1	Motility & Attachment
PA14_50750	0	2.30717	0.000503559	0.00700467	hypothetical protein	Hypothetical, unclassified, unknown
PA14_56480	0	2.30453	2.31441e-09	1.88055e-07	hydrolase	Translation, post-translational modification, degradation
PA14_26090	0	2.29982	4.41715e-05	0.00091175	hydrolase	Putative enzymes
PA14_65795	0	2.29651	5.62287e-05	0.00112876	hypothetical protein	Amino acid biosynthesis and metabolism
PA14_56520	0	2.28135	0.00146821	0.0164459	hypothetical protein	Hypothetical, unclassified, unknown
PA14_20060	0	2.26514	4.00259e-05	0.000843179	hypothetical protein	Hypothetical, unclassified, unknown
PA14_08180	0	2.2462	2.87995e-05	0.000652321	hypothetical protein	Hypothetical, unclassified, unknown
PA14_02590	mdcE	2.24072	1.30106e-07	5.7415e-06	malonate decarboxylase subunit gamma	Carbon compound catabolism
PA14_48970	0	2.23817	0.00487862	0.0408734	helix destabilizing protein of bacteriophage Pf1	Related to phage, transposon, or plasmid
PA14_08260	0	2.22772	8.7893e-05	0.00163016	minor tail protein L	Related to phage, transposon, or plasmid
PA14_42830	0	2.2267	4.37168e-05	0.000906018	hypothetical protein	Hypothetical, unclassified, unknown
PA14_51490	0	2.21685	1.72753e-05	0.000429282	hypothetical protein	Hypothetical, unclassified, unknown
PA14_04210	0	2.2139	0.00196512	0.0208593	transporter	Transport of small molecules
PA14_72740	0	2.20332	5.60602e-09	4.04186e-07	two-component sensor	Two-component regulatory systems
PA14_53220	fumC2	2.20088	1.98699e-08	1.13016e-06	fumarate hydratase	Carbon compound catabolism
PA14_44530	0	2.18362	0.00010282	0.00187978	multidrug efflux system protein MdtI	Membrane proteins
PA14_21130	0	2.17914	1.44368e-06	4.99338e-05	outer membrane lipoprotein	Membrane proteins
PA14_12150	0	2.17343	0.00097216	0.011934	epoxide hydrolase	Putative enzymes
PA14_24150	0	2.15541	1.51372e-05	0.000381712	hypothetical protein	Hypothetical, unclassified, unknown
PA14_52490	0	2.12829	2.03822e-05	0.000494487	hypothetical protein	Hypothetical, unclassified, unknown
PA14_48930	0	2.12763	1.23518e-05	0.000324251	coat protein A of bacteriophage Pf1	Hypothetical, unclassified, unknown
PA14_52510	0	2.11021	3.41448e-05	0.000746953	hypothetical protein	Hypothetical, unclassified, unknown
PA14_52060	0	2.09915	7.39544e-13	1.05159e-10	hypothetical protein	Hypothetical, unclassified, unknown
PA14_08160	0	2.09456	1.65649e-06	5.61561e-05	lytic enzyme	Putative enzymes
PA14_14660	0	2.09228	3.49035e-13	5.25504e-11	hypothetical protein	Protein secretion/export apparatus
PA14_50020	0	2.08727	8.25273e-05	0.00154182	hypothetical protein	Hypothetical, unclassified, unknown
PA14_28530	0	2.07272	3.62868e-08	1.93492e-06	hypothetical protein	Membrane proteins
PA14_10660	0	2.06542	0.00623691	0.0485947	transcriptional regulator	Transcriptional regulators
PA14_08270	0	2.05995	3.09109e-05	0.000686732	hypothetical protein	Hypothetical, unclassified, unknown
PA14_17570	0	2.05468	0.000127235	0.00221536	hypothetical protein	Translation, post-translational modification, degradation
PA14_11000	hpaA	2.05442	3.93001e-05	0.000831311	4-hydroxyphenylacetate 3-monooxygenase large chain	Carbon compound catabolism
PA14_22880	0	2.05273	4.89156e-07	1.89284e-05	Fe-S protein	Hypothetical, unclassified, unknown
PA14_53090	0	2.05183	0.00501393	0.0413973	transcriptional regulator	Transcriptional regulators
PA14_65870	0	2.04493	0.0057331	0.0459276	hypothetical protein	Transport of small molecules
PA14_33480	sndH	2.04137	3.95668e-06	0.000120561	L-sorbosone dehydrogenase	Carbon compound catabolism
PA14_52480	0	2.04098	3.61662e-06	0.000112203	hypothetical protein	Hypothetical, unclassified, unknown
PA14_56930	0	2.02554	2.687e-09	2.14918e-07	hypothetical protein	Hypothetical, unclassified, unknown
PA14_38350	galU	2.01384	8.27718e-08	3.99725e-06	UTP-glucose-1-phosphate uridylyltransferase	Central intermediary metabolism
PA14_35070	0	2.00637	7.41648e-05	0.00142191	AraC family transcriptional regulator	Transcriptional regulators
PA14_48940	coaB	2.00505	7.28169e-05	0.00141193	coat protein B of bacteriophage Pf1)	Related to phage, transposon, or plasmid
PA14_43050	0	1.99973	8.64661e-10	8.04764e-08	hypothetical protein	Hypothetical, unclassified, unknown
PA14_49940	0	1.99939	7.6419e-09	5.43318e-07	hypothetical protein	Hypothetical, unclassified, unknown
PA14_13530	0	1.99512	8.17322e-05	0.00153255	outer membrane protein	Protein secretion/export apparatus
PA14_04040	0	1.99142	4.87781e-05	0.00100279	hypothetical protein	Hypothetical, unclassified, unknown
PA14_08230	0	1.99088	0.000133159	0.00230285	hypothetical protein	Hypothetical, unclassified, unknown
PA14_36830	0	1.97057	0.00210549	0.0220073	hypothetical protein	Hypothetical, unclassified, unknown
PA14_68300	arcD	1.96227	0.00031129	0.00464576	arginine/ornithine antiporter	Amino acid biosynthesis and metabolism
PA14_68610	hslO	1.95719	0.000104678	0.00190693	Hsp33-like chaperonin	Chaperones & heat shock proteins
PA14_31390	0	1.93723	1.19759e-08	7.76007e-07	hypothetical protein	Hypothetical, unclassified, unknown
PA14_08220	0	1.93595	7.05415e-06	0.000202866	hypothetical protein	Hypothetical, unclassified, unknown
PA14_56190	0	1.92568	1.95286e-08	1.12323e-06	hypothetical protein	Hypothetical, unclassified, unknown
PA14_54430	algU	1.92258	4.0263e-14	7.10712e-12	RNA polymerase sigma factor AlgU	Transcriptional regulators
PA14_19380	0	1.92202	0.000880814	0.0109973	transcriptional regulator	Transcriptional regulators
PA14_35400	pvcC	1.91355	0.000353406	0.00515409	pyoverdine biosynthesis protein PvcC	Secreted Factors (toxins, enzymes, alginate)
PA14_72810	0	1.91152	1.12755e-07	5.15353e-06	hypothetical protein	Fatty acid and phospholipid metabolism
PA14_06390	0	1.89921	9.8709e-08	4.6357e-06	hypothetical protein	Hypothetical, unclassified, unknown
PA14_48830	0	1.8992	0.000592984	0.00792554	transcriptional regulator	Transcriptional regulators
PA14_08300	0	1.89857	1.78238e-05	0.000438653	phage-related protein, tail component	Related to phage, transposon, or plasmid
PA14_37070	0	1.89573	0.000108449	0.00196863	hypothetical protein	Central intermediary metabolism
PA14_23680	ibpA	1.88825	0.000266234	0.00410497	heat-shock protein IbpA	Chaperones & heat shock proteins
PA14_07990	0	1.8845	4.15911e-05	0.000869	hypothetical protein	Related to phage, transposon, or plasmid
PA14_41970	0	1.87922	6.23777e-07	2.34788e-05	hypothetical protein	Hypothetical, unclassified, unknown
PA14_43760	0	1.87751	0.000528162	0.00726791	hypothetical protein	Hypothetical, unclassified, unknown
PA14_69890	0	1.87715	0.000766704	0.00981189	multidrug efflux protein NorA	Antibiotic resistance and susceptibility
PA14_25430	0	1.87583	2.06459e-10	2.11372e-08	hypothetical protein	Transport of small molecules
PA14_67090	mdoG	1.87141	3.74576e-14	6.84805e-12	glucan biosynthesis protein G	Putative enzymes
PA14_48910	0	1.8694	0.000629485	0.00826239	hypothetical protein	Related to phage, transposon, or plasmid
PA14_43900	0	1.86833	1.40935e-06	4.90782e-05	hypothetical protein	Hypothetical, unclassified, unknown
PA14_36550	0	1.85835	3.5702e-05	0.0007744	hypothetical protein	Hypothetical, unclassified, unknown
PA14_20890	rfaD	1.8438	0.000620184	0.00820342	ADP-L-glycero-D-manno-heptose-6-epimerase	Cell wall / LPS / capsule
PA14_07210	0	1.83659	4.63924e-11	5.27739e-09	hypothetical protein	Hypothetical, unclassified, unknown
PA14_33570	0	1.83448	0.00487124	0.0408734	hypothetical protein	Hypothetical, unclassified, unknown
PA14_13520	0	1.83337	0.00337403	0.031403	outer membrane protein	Protein secretion/export apparatus
PA14_28090	0	1.8108	0.00346443	0.0320116	hypothetical protein	Hypothetical, unclassified, unknown
PA14_19360	0	1.81023	5.35046e-08	2.71178e-06	GNAT family acetyltransferase	Putative enzymes
PA14_54760	0	1.80956	0.00205565	0.0216009	hypothetical protein	Hypothetical, unclassified, unknown
PA14_56540	0	1.80157	6.98516e-05	0.00137	hypothetical protein	Energy metabolism
PA14_09550	0	1.79747	2.1858e-05	0.000525311	hypothetical protein	Carbon compound catabolism
PA14_15770	0	1.78782	3.90777e-07	1.55069e-05	hypothetical protein	Hypothetical, unclassified, unknown
PA14_68460	0	1.78627	0.000287485	0.00439294	hypothetical protein	Hypothetical, unclassified, unknown
PA14_72380	algB	1.77627	6.98185e-07	2.57123e-05	two-component response regulator AlgB	Two-component regulatory systems
PA14_08190	0	1.77455	0.00128089	0.0147015	hypothetical protein	Hypothetical, unclassified, unknown
PA14_69925	poxB	1.76649	0.00102025	0.0123417	pyruvate dehydrogenase (cytochrome)	Central intermediary metabolism; Hypothetical, unclassified, unknown
PA14_08250	0	1.76529	1.14748e-05	0.00030435	hypothetical protein	Related to phage, transposon, or plasmid
PA14_01660	0	1.76297	2.16133e-06	7.13797e-05	guanine deaminase	Nucleotide biosynthesis and metabolism
PA14_17580	0	1.7546	0.000122063	0.00213986	hypothetical protein	Hypothetical, unclassified, unknown
PA14_60490	0	1.74605	0.00116998	0.0137681	cytochrome c	Energy metabolism
PA14_64740	0	1.7334	0.000121721	0.00213986	aldehyde dehydrogenase	Putative enzymes
PA14_30100	0	1.73283	0.00179502	0.0194676	hypothetical protein	Hypothetical, unclassified, unknown
PA14_54750	0	1.73134	8.74666e-06	0.00024466	hypothetical protein	Hypothetical, unclassified, unknown
PA14_23700	0	1.72825	1.10274e-05	0.0002971	LysR family transcriptional regulator	Transcriptional regulators
PA14_44470	hemN	1.72691	3.00429e-05	0.000676962	coproporphyrinogen III oxidase	Biosynthesis of cofactors, prosthetic groups and carriers
PA14_57530	sspA	1.72369	2.70453e-08	1.48865e-06	stringent starvation protein A	Adaptation, Protection
PA14_25450	0	1.71885	8.48386e-08	4.05877e-06	hypothetical protein	Membrane proteins
PA14_54420	mucA	1.71581	4.89137e-11	5.44324e-09	anti-sigma factor MucA	Secreted Factors (toxins, enzymes, alginate)
PA14_72110	0	1.71089	2.23701e-05	0.000535106	hypothetical protein	Hypothetical, unclassified, unknown
PA14_28500	0	1.70046	0.00488731	0.0408793	hypothetical protein	Hypothetical, unclassified, unknown
PA14_51790	ruvA	1.69823	1.16674e-08	7.65712e-07	Holliday junction DNA helicase RuvA	DNA replication, recombination, modification and repair
PA14_18100	0	1.69607	0.000358614	0.00521519	hypothetical protein	Hypothetical, unclassified, unknown
PA14_02900	pcaK	1.69324	0.00159516	0.0176364	4-hydroxybenzoate transporter PcaK	Carbon compound catabolism
PA14_15160	0	1.68862	0.00115145	0.0136127	hypothetical protein	Hypothetical, unclassified, unknown
PA14_14680	0	1.68631	6.80183e-05	0.00134435	extragenic suppressor protein SuhB	Adaptation, Protection; Hypothetical, unclassified, unknown
PA14_41440	0	1.68173	0.000439698	0.00626968	hypothetical protein	Adaptation, Protection
PA14_68840	0	1.68026	1.94704e-08	1.12323e-06	hypothetical protein	Hypothetical, unclassified, unknown
PA14_36390	0	1.65869	0.00485607	0.0408734	hypothetical protein	Translation, post-translational modification, degradation
PA14_68800	0	1.64896	0.000744928	0.00958113	hypothetical protein	Transport of small molecules
PA14_68470	0	1.64824	0.0041074	0.0361234	hypothetical protein	Hypothetical, unclassified, unknown
PA14_32060	xylS	1.6419	3.48154e-05	0.000758384	transcriptional regulator XylS	Transcriptional regulators
PA14_12740	0	1.64039	0.00030301	0.00456208	hypothetical protein	Hypothetical, unclassified, unknown
PA14_26780	0	1.63296	0.00108821	0.0130153	hypothetical protein	Hypothetical, unclassified, unknown
PA14_67450	blc	1.62994	2.34413e-08	1.3043e-06	outer membrane lipoprotein Blc	Cell wall / LPS / capsule
PA14_49960	0	1.62915	2.48318e-05	0.000581531	hypothetical protein	Hypothetical, unclassified, unknown
PA14_32490	0	1.62555	0.000135937	0.0023351	hypothetical protein	Hypothetical, unclassified, unknown
PA14_36420	0	1.61428	1.15283e-06	4.06989e-05	sensor/response regulator hybrid	Two-component regulatory systems
PA14_33610	0	1.6115	5.19999e-05	0.0010563	peptide synthase	Putative enzymes
PA14_33500	pvdH	1.6074	0.000742365	0.00957221	diaminobutyrate--2-oxoglutarate aminotransferase	Transport of small molecules; Adaptation, Protection; Hypothetical, unclassified, unknown
PA14_56220	0	1.60329	2.24998e-05	0.000535665	hypothetical protein	Adaptation, Protection
PA14_25810	0	1.59426	4.22408e-06	0.000127194	hypothetical protein	Putative enzymes
PA14_44320	0	1.5913	0.000202745	0.00327398	hypothetical protein	Putative enzymes
PA14_04890	0	1.5895	3.87782e-05	0.000823675	zinc protease	Putative enzymes
PA14_01240	0	1.58184	3.54837e-08	1.91201e-06	carbonic anhydrase	Adaptation, Protection
PA14_21720	0	1.58132	0.000227557	0.00361759	AraC family transcriptional regulator	Transcriptional regulators
PA14_29590	0	1.57406	1.16181e-09	1.06202e-07	transcriptional regulator	Transcriptional regulators
PA14_14550	0	1.57261	0.000685208	0.00887994	hypothetical protein	Hypothetical, unclassified, unknown
PA14_53310	0	1.57198	1.9785e-07	8.43995e-06	hypothetical protein	Hypothetical, unclassified, unknown
PA14_04670	mutM	1.56267	0.00021495	0.00344931	formamidopyrimidine-DNA glycosylase	DNA replication, recombination, modification and repair
PA14_02830	pcaB	1.54766	0.000493677	0.00688592	3-carboxy-cis,cis-muconate cycloisomerase	Carbon compound catabolism
PA14_56510	0	1.54259	2.799e-05	0.000639647	hypothetical protein	Hypothetical, unclassified, unknown
PA14_19370	0	1.54244	2.3622e-07	9.67366e-06	asparagine synthetase	Amino acid biosynthesis and metabolism
PA14_72260	0	1.54084	0.00204013	0.0215329	hypothetical protein	Transport of small molecules
PA14_50500	0	1.53899	0.00104877	0.0125963	hypothetical protein	Hypothetical, unclassified, unknown
PA14_67065	mdoH	1.53665	2.20523e-07	9.25293e-06	glucosyltransferase MdoH	Cell wall / LPS / capsule
PA14_13740	narX	1.52893	0.00354473	0.0323449	two-component sensor NarX	Two-component regulatory systems
PA14_21490	0	1.52856	9.5602e-05	0.00176038	hypothetical protein	Hypothetical, unclassified, unknown
PA14_72390	0	1.51674	0.000157347	0.00264086	two-component sensor	Two-component regulatory systems
PA14_10790	ampC	1.50979	0.000206789	0.00332879	beta-lactamase	Adaptation, Protection
PA14_28490	0	1.49311	0.00180306	0.0195135	hypothetical protein	Membrane proteins
PA14_69090	0	1.48728	0.00644887	0.0498905	hypothetical protein	Membrane proteins
PA14_20290	0	1.44414	1.16188e-05	0.00030658	DNA binding-protein	Transcriptional regulators
PA14_22600	0	1.43259	0.00453313	0.0388695	glycosyl transferase family protein	Cell wall / LPS / capsule
PA14_14510	0	1.41318	8.79419e-06	0.00024466	hypothetical protein	Membrane proteins
PA14_21830	0	1.41198	1.12917e-05	0.000302628	hypothetical protein	Hypothetical, unclassified, unknown
PA14_44680	0	1.4041	2.62379e-05	0.000605008	chromosome segregation protein	Cell division
PA14_24880	0	1.40319	1.89288e-08	1.11375e-06	lipoprotein	Fatty acid and phospholipid metabolism
PA14_28170	0	1.3992	3.02372e-05	0.000676962	formate/nitrate transporter	Transport of small molecules
PA14_25270	aroP1	1.38977	0.000137347	0.00235144	aromatic amino acid transport protein AroP1	Transport of small molecules
PA14_19350	0	1.38395	0.000510698	0.00708472	hypothetical protein	Carbon compound catabolism
PA14_25760	holB	1.37831	3.74889e-05	0.000802952	DNA polymerase III subunit delta'	DNA replication, recombination, modification and repair
PA14_07240	0	1.36531	0.00190099	0.0204008	hypothetical protein	Hypothetical, unclassified, unknown
PA14_03430	gabD	1.36479	7.89771e-05	0.00149198	succinate-semialdehyde dehydrogenase I	Central intermediary metabolism
PA14_73170	glmS	1.35784	9.1827e-05	0.00169698	glucosamine--fructose-6-phosphate aminotransferase	Central intermediary metabolism
PA14_32140	antC	1.35721	0.000260119	0.0040596	anthranilate dioxygenase reductase	Energy metabolism
PA14_11240	0	1.35409	0.000662911	0.00865674	DNA-binding transcriptional activator FeaR	Transcriptional regulators
PA14_34660	gntR	1.35218	0.00121211	0.0141018	transcriptional regulator GntR	Transcriptional regulators
PA14_12160	0	1.33261	0.00295891	0.0282699	murein transglycosylase	Putative enzymes
PA14_67770	pgm	1.32804	4.33266e-05	0.000901581	phosphoglyceromutase	Carbon compound catabolism
PA14_12080	sltB1	1.32064	2.14906e-05	0.000518916	soluble lytic transglycosylase B	Cell wall / LPS / capsule
PA14_72450	dsbA	1.31146	1.03609e-06	3.73504e-05	thiol:disulfide interchange protein DsbA	Biosynthesis of cofactors, prosthetic groups and carriers
PA14_28630	0	1.30471	0.000966919	0.0119269	hydrolase	Putative enzymes
PA14_01560	0	1.29647	0.00215407	0.022412	hypothetical protein	Transport of small molecules
PA14_56420	0	1.29635	0.00182824	0.0197442	hypothetical protein	Membrane proteins
PA14_40560	0	1.28866	1.96093e-05	0.000478	hypothetical protein	Hypothetical, unclassified, unknown
PA14_26140	0	1.28775	0.00556959	0.0451119	transcriptional regulator	Transcriptional regulators
PA14_01940	0	1.28739	0.000114015	0.0020448	RND efflux membrane fusion protein	Protein secretion/export apparatus
PA14_28320	0	1.28652	0.00572708	0.0459276	TetR family transcriptional regulator	Transcriptional regulators
PA14_21710	0	1.27978	0.000146752	0.00249577	hypothetical protein	Translation, post-translational modification, degradation
PA14_06190	0	1.26261	0.00290003	0.0279571	glutathione S-transferase	Amino acid biosynthesis and metabolism
PA14_22010	minE	1.25308	0.00424144	0.0367376	cell division topological specificity factor MinE	Cell division
PA14_65850	0	1.2527	0.00172132	0.0187477	amino acid ABC transporter permease	Transport of small molecules
PA14_70170	0	1.24715	0.00242353	0.0243734	hypothetical protein	Hypothetical, unclassified, unknown
PA14_02640	0	1.2465	0.00393192	0.0347969	malonate transporter subunit MadM	Transport of small molecules
PA14_52520	0	1.24361	0.00243943	0.0244373	hypothetical protein	Hypothetical, unclassified, unknown
PA14_32480	0	1.23792	0.00183805	0.0198084	hypothetical protein	Hypothetical, unclassified, unknown
PA14_53550	0	1.23427	0.00380516	0.0339531	transcriptional regulator	Transcriptional regulators
PA14_29280	0	1.23399	0.00296561	0.0282699	thioredoxin	Energy metabolism
PA14_00730	0	1.23199	0.000179472	0.0029446	hypothetical protein	Hypothetical, unclassified, unknown
PA14_62380	0	1.2177	0.00601764	0.0474642	hypothetical protein	Hypothetical, unclassified, unknown
PA14_14500	0	1.21509	0.0016043	0.0176611	hypothetical protein	Membrane proteins
PA14_25150	0	1.20196	0.00303045	0.0287276	hypothetical protein	Cell division
PA14_31300	0	1.19852	0.00412483	0.0361234	hypothetical protein	Hypothetical, unclassified, unknown
PA14_04330	0	1.19329	0.000192012	0.00312035	hypothetical protein	Membrane proteins
PA14_03790	0	1.18887	0.00500123	0.0413591	sensory box GGDEF domain-containing protein	Two-component regulatory systems
PA14_54410	mucB	1.16864	0.000334958	0.00493279	negative regulator for alginate biosynthesis MucB	Secreted Factors (toxins, enzymes, alginate)
PA14_26165	0	1.15988	0.000607973	0.00810472	hypothetical protein	Hypothetical, unclassified, unknown
PA14_43720	0	1.15544	0.000353063	0.00515409	hypothetical protein	Transcriptional regulators
PA14_33880	0	1.15271	0.00110513	0.0131868	hypothetical protein	Hypothetical, unclassified, unknown
PA14_25730	0	1.1456	0.000174593	0.00288303	hypothetical protein	Putative enzymes
PA14_56380	0	1.14166	0.00556062	0.0451107	hypothetical protein	Hypothetical, unclassified, unknown
PA14_21540	0	1.13921	0.00105071	0.0125963	3-oxoacyl-ACP synthase	Fatty acid and phospholipid metabolism
PA14_19050	metG	1.1352	0.00233582	0.0237243	methionyl-tRNA synthetase	Translation, post-translational modification, degradation
PA14_67630	0	1.13413	0.000486126	0.00679912	hypothetical protein	Membrane proteins
PA14_66750	argS	1.13397	0.00237754	0.0240526	arginyl-tRNA synthetase	Translation, post-translational modification, degradation
PA14_63900	0	1.12638	0.00193931	0.0207251	hemolyin III	Membrane proteins
PA14_64080	dipZ	1.12082	0.00532473	0.0436117	thiol:disulfide interchange protein	Chaperones & heat shock proteins
PA14_10780	0	1.11794	0.000159491	0.00265406	hypothetical protein	Hypothetical, unclassified, unknown
PA14_62200	mrcB	1.11329	0.000263292	0.00407188	penicillin-binding protein 1B	Cell wall / LPS / capsule
PA14_40840	0	1.11326	0.000475879	0.00667404	periplasmic protease	Putative enzymes
PA14_11900	0	1.10761	0.00252141	0.0249654	hypothetical protein	Hypothetical, unclassified, unknown
PA14_25440	0	1.10423	0.00159094	0.0176277	lipoprotein releasing system, ATP-binding protein	Transport of small molecules
PA14_28150	0	1.10268	0.00360244	0.0326966	hypothetical protein	Hypothetical, unclassified, unknown
PA14_51880	oprD	1.10002	0.00254377	0.0251381	basic amino acid, basic peptide and imipenem outer membrane porin OprD precursor	Transport of small molecules
PA14_53050	aroP2	1.09807	0.00601487	0.0474642	aromatic amino acid transport protein AroP2	Transport of small molecules
PA14_66600	aroB	1.09772	2.78325e-05	0.0006389	3-dehydroquinate synthase	Amino acid biosynthesis and metabolism
PA14_45660	flhF	1.09472	0.000531467	0.00729379	flagellar biosynthesis regulator FlhF	Motility & Attachment
PA14_31900	0	1.09389	0.00388053	0.0344271	efflux transporter	Transport of small molecules
PA14_29160	0	1.09106	0.00434504	0.0375081	hypothetical protein	Hypothetical, unclassified, unknown
PA14_51730	tolA	1.08506	7.99527e-06	0.000227377	TolA protein	Transport of small molecules
PA14_72840	0	1.08239	0.000927246	0.0115208	short-chain dehydrogenase	Biosynthesis of cofactors, prosthetic groups and carriers
PA14_07190	pgk	1.08125	0.00069784	0.00902082	phosphoglycerate kinase	Energy metabolism
PA14_08440	0	1.07982	0.00230684	0.0235632	short chain alcohol dehydrogenase	Carbon compound catabolism
PA14_20280	0	1.07187	0.00593424	0.0470238	hypothetical protein	Hypothetical, unclassified, unknown
PA14_51780	ruvB	1.06844	0.000152273	0.00257256	Holliday junction DNA helicase RuvB	DNA replication, recombination, modification and repair
PA14_25160	lexA	1.05632	0.000475045	0.00667404	LexA repressor	DNA replication, recombination, modification and repair
PA14_39390	0	1.05476	0.000636556	0.00833384	30S ribosomal protein S6 modification protein	Translation, post-translational modification, degradation
PA14_25910	0	1.05339	0.00125578	0.0145438	lipase	Fatty acid and phospholipid metabolism
PA14_04870	0	1.05013	0.00506081	0.04165	hypothetical protein	Protein secretion/export apparatus
PA14_39360	0	1.04931	0.00153062	0.0170331	sigma-54 dependent transcriptional regulator	Transcriptional regulators
PA14_50590	0	1.04619	0.000250773	0.00393775	HSP90 family protein	Chaperones & heat shock proteins
PA14_70280	argB	1.03034	0.00218233	0.0226055	acetylglutamate kinase	Amino acid biosynthesis and metabolism
PA14_73330	parB	1.02517	0.000538824	0.00731988	chromosome partitioning protein Spo0J	Cell division
PA14_26770	0	1.02377	0.00102224	0.0123417	hypothetical protein	Putative enzymes
PA14_51770	0	1.01885	0.000185243	0.00301994	hypothetical protein	Hypothetical, unclassified, unknown
PA14_31420	0	1.00653	0.00458539	0.0392519	hypothetical protein	Hypothetical, unclassified, unknown
PA14_00720	0	1.00258	0.00490554	0.0409648	hypothetical protein	Hypothetical, unclassified, unknown
PA14_23890	0	0.99812	7.34718e-05	0.00141925	hypothetical protein	Cell division
PA14_62410	0	0.9969	0.00412819	0.0361234	hypothetical protein	Hypothetical, unclassified, unknown
PA14_70290	0	0.992751	0.00196986	0.0208593	transcriptional regulator	Transcriptional regulators
PA14_57050	fabG	0.992709	0.000109046	0.00197246	3-ketoacyl-ACP reductase	Putative enzymes
PA14_25660	fabG	0.989785	0.00128421	0.0147067	3-ketoacyl-ACP reductase	Fatty acid and phospholipid metabolism
PA14_20670	0	0.988933	0.00380521	0.0339531	glutamine synthetase	Amino acid biosynthesis and metabolism
PA14_57880	0	0.988543	0.00414402	0.036131	ABC transporter ATP-binding protein	Membrane proteins
PA14_11860	0	0.988087	0.00250714	0.0248722	aromatic acid decarboxylase	Putative enzymes
PA14_52140	0	0.979782	0.00234154	0.0237354	hypothetical protein	Hypothetical, unclassified, unknown
PA14_62870	rrmJ	0.969016	0.00312432	0.0294537	cell division protein FtsJ	Cell division
PA14_47440	0	0.967045	0.00551531	0.0448141	2-hydroxyacid dehydrogenase	Putative enzymes
PA14_53070	hpd	0.959402	0.0043558	0.0375376	4-hydroxyphenylpyruvate dioxygenase	Amino acid biosynthesis and metabolism
PA14_53040	0	0.945958	0.00238806	0.0241114	lysozyme inhibitor	Hypothetical, unclassified, unknown
PA14_16690	ppc	0.939169	0.000421339	0.00602467	phosphoenolpyruvate carboxylase	Energy metabolism
PA14_25740	tmk	0.937849	0.00620641	0.0484308	thymidylate kinase	Nucleotide biosynthesis and metabolism
PA14_31310	0	0.932759	0.00376992	0.0337973	hypothetical protein	Hypothetical, unclassified, unknown
PA14_12090	0	0.921701	0.0008781	0.0109902	RlpA family lipoprotein	Hypothetical, unclassified, unknown
PA14_28710	pheT	0.921067	0.00401168	0.0354066	phenylalanyl-tRNA synthetase subunit beta	Translation, post-translational modification, degradation
PA14_56390	0	0.916175	0.00332616	0.0310138	hypothetical protein	Fatty acid and phospholipid metabolism
PA14_70070	0	0.913274	0.00352626	0.0322573	hypothetical protein	Hypothetical, unclassified, unknown
PA14_04930	rpoH	0.890972	0.00422341	0.0366435	RNA polymerase factor sigma-32	Transcriptional regulators
PA14_41590	0	0.889318	0.00386603	0.034358	cytoplasmic membrane protein	Membrane proteins
PA14_66580	0	0.888375	0.000416615	0.00597382	hypothetical protein	Protein secretion/export apparatus
PA14_51740	tolR	0.885029	0.00330419	0.0308653	TolR protein	Transport of small molecules
PA14_29010	0	0.880679	0.00327262	0.0306771	MerR family transcriptional regulator	Transcriptional regulators
PA14_53230	0	0.87811	0.00486699	0.0408734	oxidoreductase	Putative enzymes
PA14_38660	0	0.871091	0.00551221	0.0448141	CoA transferase, subunit A	Fatty acid and phospholipid metabolism
PA14_38550	maiA	0.867912	0.00197224	0.0208593	maleylacetoacetate isomerase	Carbon compound catabolism
PA14_41900	panE	0.866052	0.00380721	0.0339531	2-dehydropantoate 2-reductase	Central intermediary metabolism
PA14_56030	0	0.86511	0.00299686	0.02847	hypothetical protein	Transport of small molecules
PA14_50800	pdxH	0.832432	0.00232981	0.0237104	pyridoxamine 5'-phosphate oxidase	Biosynthesis of cofactors, prosthetic groups and carriers
PA14_17130	dxr	0.825146	0.00356561	0.0324775	1-deoxy-D-xylulose 5-phosphate reductoisomerase	Biosynthesis of cofactors, prosthetic groups and carriers
PA14_51720	tolB	0.822533	0.00125933	0.014552	translocation protein TolB	Transport of small molecules
PA14_52570	rsmA	0.809297	0.00316199	0.0297541	carbon storage regulator	Transcriptional regulators
PA14_52350	0	0.791515	0.00431486	0.0373105	hypothetical protein	Hypothetical, unclassified, unknown
PA14_17530	recA	0.788171	0.00349449	0.0321154	recombinase A	DNA replication, recombination, modification and repair
PA14_06040	0	0.776355	0.00592363	0.0470125	hypothetical protein	Hypothetical, unclassified, unknown
PA14_51250	0	0.743108	0.00645194	0.0498905	hypothetical protein	Putative enzymes
PA14_41570	oprF	0.710649	0.00639255	0.049581	major porin and structural outer membrane porin OprF precursor	Membrane proteins
PA14_62650	0	0.674097	0.00267157	0.0261487	hypothetical protein	Hypothetical, unclassified, unknown
PA14_25000	0	-0.751852	0.00449383	0.038662	lytic transglycosylase	Cell wall / LPS / capsule
PA14_52630	aruE	-0.767621	0.0024374	0.0244373	succinylglutamate desuccinylase	Amino acid biosynthesis and metabolism
PA14_66290	aceE	-0.797099	0.00248738	0.0247721	pyruvate dehydrogenase subunit E1	Amino acid biosynthesis and metabolism
PA14_24445	gdhB	-0.842791	0.00160087	0.0176611	NAD-dependent glutamate dehydrogenase	Amino acid biosynthesis and metabolism
PA14_07870	0	-0.853661	0.00477892	0.0404012	ABC transporter substrate-binding protein	Transport of small molecules
PA14_16430	wspA	-0.884181	0.000567108	0.00761949	chemotaxis transducer	Chemotaxis; Motility & Attachment
PA14_61050	mscL	-0.926005	0.00111291	0.0132488	large-conductance mechanosensitive channel	Membrane proteins
PA14_50300	0	-0.929733	0.00569302	0.0458216	hypothetical protein	Hypothetical, unclassified, unknown
PA14_07680	0	-0.93201	0.00586001	0.0467249	hypothetical protein	Two-component regulatory systems
PA14_61270	0	-0.940799	0.00604323	0.0475107	hypothetical protein	Hypothetical, unclassified, unknown
PA14_58870	ndh	-0.950523	0.00268851	0.0262643	NADH dehydrogenase	Energy metabolism
PA14_63580	fdnH	-0.993949	0.0049472	0.0411388	nitrate-inducible formate dehydrogenase subunit beta	Energy metabolism
PA14_45310	ccmF	-0.995032	0.000561194	0.00757981	cytochrome C-type biogenesis protein CcmF	Energy metabolism
PA14_52660	aruB	-1.00191	0.00263045	0.0257955	succinylarginine dihydrolase	Amino acid biosynthesis and metabolism
PA14_66640	pilO	-1.01022	0.0046428	0.039645	type 4 fimbrial biogenesis protein PilO	Motility & Attachment
PA14_52740	argR	-1.01583	0.00299772	0.02847	transcriptional regulator ArgR	Transcriptional regulators
PA14_68820	0	-1.01802	0.00127802	0.0147015	secretion pathway ATPase	Protein secretion/export apparatus
PA14_15090	0	-1.01938	0.0027103	0.0263765	hypothetical protein	Hypothetical, unclassified, unknown
PA14_16450	wspC	-1.02344	0.00146696	0.0164459	methyltransferase	Chemotaxis; Motility & Attachment
PA14_20780	0	-1.02634	0.000263185	0.00407188	two-component response regulator	Two-component regulatory systems
PA14_55750	0	-1.02635	0.00603443	0.0475107	chemotaxis transducer	Chemotaxis
PA14_28460	0	-1.02742	0.0046543	0.039645	hypothetical protein	Hypothetical, unclassified, unknown
PA14_61650	pagL	-1.03245	0.00178093	0.0193558	Lipid A 3-O-deacylase	Hypothetical, unclassified, unknown; Cell wall / LPS / capsule
PA14_08370	vfr	-1.03333	0.000533654	0.00730421	cAMP-regulatory protein	Transcriptional regulators
PA14_10740	0	-1.04083	0.00210657	0.0220073	spermidine acetyltransferase	Putative enzymes
PA14_66690	0	-1.05093	0.00131104	0.0149804	protease	Putative enzymes
PA14_13110	0	-1.05166	0.00362844	0.0328162	long-chain-fatty-acid--CoA ligase	Fatty acid and phospholipid metabolism
PA14_50880	0	-1.0533	0.00219033	0.0226055	hypothetical protein	Membrane proteins
PA14_13030	cioA	-1.05574	0.00127879	0.0147015	CioA, cyanide insensitive terminal oxidase	Energy metabolism
PA14_20770	0	-1.05746	0.00239402	0.024124	hypothetical protein	Transcriptional regulators
PA14_04010	0	-1.06298	0.000159526	0.00265406	hypothetical protein	Hypothetical, unclassified, unknown
PA14_58250	0	-1.0651	0.00538669	0.0439784	hypothetical protein	Membrane proteins
PA14_20580	amiC	-1.07581	0.00453217	0.0388695	aliphatic amidase expression-regulating protein	Transcriptional regulators
PA14_05660	0	-1.07936	0.00571951	0.0459276	transcriptional regulator	Transcriptional regulators
PA14_67050	0	-1.0942	0.0063448	0.0492853	ABC transporter substrate-binding protein	Transport of small molecules
PA14_67720	secB	-1.09925	0.00323919	0.0304246	preprotein translocase subunit SecB	Protein secretion/export apparatus
PA14_49900	0	-1.09995	0.00217097	0.022542	hypothetical protein	Membrane proteins
PA14_13140	0	-1.10597	0.000539088	0.00731988	hypothetical protein	Hypothetical, unclassified, unknown
PA14_60950	0	-1.11462	0.00149025	0.0166563	hypothetical protein	Adaptation, Protection
PA14_09470	phzB1	-1.12993	0.00383151	0.0341104	phenazine biosynthesis protein	Secreted Factors (toxins, enzymes, alginate)
PA14_28130	0	-1.13692	0.0025667	0.0252672	hypothetical protein	Transcriptional regulators
PA14_14100	0	-1.13898	0.000564391	0.00760294	amino acid-binding protein	Transport of small molecules
PA14_16470	0	-1.14416	0.00155295	0.0172442	chemotaxis sensor/effector fusion protein	Chemotaxis; Motility & Attachment
PA14_24380	0	-1.1644	0.0047828	0.0404012	hypothetical protein	Hypothetical, unclassified, unknown
PA14_04270	0	-1.1674	0.000221633	0.00353439	transcriptional regulator	Transcriptional regulators
PA14_39440	0	-1.17051	0.0022802	0.0233915	hypothetical protein	Hypothetical, unclassified, unknown
PA14_15680	0	-1.17972	0.000292073	0.00444172	hypothetical protein	Nucleotide biosynthesis and metabolism
PA14_07890	0	-1.18831	0.00294235	0.0282058	ABC transporter permease	Transport of small molecules
PA14_63210	0	-1.19321	0.000259568	0.0040596	two-component response regulator	Two-component regulatory systems
PA14_45290	ccmH	-1.19599	0.00549124	0.0447606	cytochrome C-type biogenesis protein CcmH	Energy metabolism
PA14_26620	0	-1.20048	0.000176642	0.00290749	hypothetical protein	Hypothetical, unclassified, unknown
PA14_00630	0	-1.20417	0.00472202	0.0400199	hypothetical protein	Hypothetical, unclassified, unknown
PA14_31730	0	-1.20448	0.000536521	0.00731988	hypothetical protein	Putative enzymes
PA14_07500	0	-1.20706	0.00249961	0.0248457	hypothetical protein	Hypothetical, unclassified, unknown
PA14_15150	0	-1.21208	0.0056609	0.0456348	transcriptional regulator	Transcriptional regulators
PA14_68660	rimK	-1.21244	0.00275014	0.0267134	ribosomal protein S6 modification protein	Transcription, RNA processing and degradation
PA14_68940	0	-1.21584	4.93464e-05	0.00101042	hypothetical protein	Hypothetical, unclassified, unknown
PA14_20570	0	-1.22326	0.000979581	0.0119963	chaperone	Chaperones & heat shock proteins
PA14_00900	0	-1.225	0.00575794	0.0460545	hypothetical protein	Hypothetical, unclassified, unknown
PA14_49270	napc	-1.23993	0.00533993	0.0436663	cytochrome c-type protein NapC	Energy metabolism
PA14_16250	lasB	-1.24239	0.000926594	0.0115208	elastase LasB	Amino acid biosynthesis and metabolism
PA14_50060	0	-1.24392	0.00138481	0.0157181	hypothetical protein	Hypothetical, unclassified, unknown
PA14_60870	morA	-1.24458	0.00345049	0.0319404	motility regulator	Hypothetical, unclassified, unknown; Membrane proteins
PA14_39960	phzB2	-1.24629	0.000455393	0.00647544	phenazine biosynthesis protein	Secreted Factors (toxins, enzymes, alginate)
PA14_07650	0	-1.25062	0.000992455	0.0120674	SpoVR family protein	Hypothetical, unclassified, unknown
PA14_16460	wspD	-1.25359	0.000964897	0.0119269	CheW domain-containing protein	Chemotaxis; Motility & Attachment
PA14_54080	0	-1.25709	0.00587437	0.0467665	hypothetical protein	Hypothetical, unclassified, unknown
PA14_16180	0	-1.26293	0.00228657	0.0234099	hypothetical protein	Hypothetical, unclassified, unknown
PA14_33290	0	-1.26331	0.000872702	0.0109494	hypothetical protein	Hypothetical, unclassified, unknown
PA14_45580	0	-1.26436	0.000404148	0.0058224	chemotaxis-specific methylesterase	Chemotaxis
PA14_24990	0	-1.27314	0.000803011	0.0102509	hypothetical protein	Hypothetical, unclassified, unknown
PA14_32380	oprN	-1.27991	0.00281533	0.0272949	multidrug efflux outer membrane protein OprN precursor	Antibiotic resistance and susceptibility
PA14_30370	0	-1.28258	0.00166343	0.0182337	hypothetical protein	Transport of small molecules
PA14_07930	0	-1.29236	0.00564545	0.0455821	phosphoglycolate phosphatase	Carbon compound catabolism
PA14_42710	0	-1.2929	0.0021898	0.0226055	hypothetical protein	Hypothetical, unclassified, unknown
PA14_46900	0	-1.29811	0.00364483	0.0329063	hypothetical protein	Hypothetical, unclassified, unknown
PA14_67370	0	-1.30569	0.00626895	0.0487701	hypothetical protein	Transport of small molecules
PA14_09400	phzS	-1.30889	0.000147462	0.00249953	hypothetical protein	Putative enzymes
PA14_07090	metK	-1.31231	0.00327806	0.0306771	S-adenosylmethionine synthetase	Antibiotic resistance and susceptibility
PA14_26610	0	-1.31869	2.54575e-06	8.35364e-05	hypothetical protein	Hypothetical, unclassified, unknown
PA14_07330	0	-1.32222	0.000680407	0.00884011	hypothetical protein	Hypothetical, unclassified, unknown
PA14_66450	0	-1.32365	0.00205923	0.0216009	hypothetical protein	Hypothetical, unclassified, unknown
PA14_21030	0	-1.33645	2.86921e-06	9.23743e-05	ATP-dependent Clp protease proteolytic subunit	Translation, post-translational modification, degradation
PA14_48760	0	-1.34066	1.34259e-05	0.000345362	hydrolase	Putative enzymes
PA14_24770	0	-1.34419	0.000986401	0.0120308	hypothetical protein	Hypothetical, unclassified, unknown
PA14_06160	0	-1.34516	0.000117334	0.00208552	hydroxamate-type ferrisiderophore receptor	Transport of small molecules
PA14_66650	pilN	-1.34656	0.00029967	0.0045251	type 4 fimbrial biogenesis protein PilN	Motility & Attachment
PA14_37210	0	-1.36031	0.00513622	0.0421351	hypothetical protein	Hypothetical, unclassified, unknown
PA14_68340	arcB	-1.36098	0.00414145	0.036131	ornithine carbamoyltransferase	Amino acid biosynthesis and metabolism
PA14_28880	0	-1.36566	0.00393581	0.0347969	hypothetical protein	Hypothetical, unclassified, unknown
PA14_00960	0	-1.36612	0.00600851	0.0474642	lipoprotein	Fatty acid and phospholipid metabolism
PA14_60830	mexD	-1.3678	2.48789e-05	0.000581531	multidrug efflux RND transporter MexD	Antibiotic resistance and susceptibility
PA14_04810	0	-1.37367	1.71556e-05	0.000428388	aldehyde dehydrogenase	Energy metabolism
PA14_31370	0	-1.38955	0.00367889	0.033039	hypothetical protein	Putative enzymes
PA14_00860	0	-1.39786	0.00348899	0.0321154	ABC transporter ATP-binding protein	Transport of small molecules
PA14_37250	0	-1.39933	0.000404918	0.0058224	major facilitator transporter	Transport of small molecules
PA14_32985	gcvH2	-1.4145	0.00222056	0.0228714	glycine cleavage system protein H	Amino acid biosynthesis and metabolism
PA14_19120	rhlR	-1.41582	3.16099e-07	1.2741e-05	transcriptional regulator RhlR	Transcriptional regulators
PA14_01390	0	-1.4191	7.50967e-05	0.0014344	hypothetical protein	Energy metabolism
PA14_68170	rmlB	-1.4337	0.000747696	0.00959262	dTDP-D-glucose 4,6-dehydratase	Cell wall / LPS / capsule
PA14_04180	0	-1.45022	1.86236e-05	0.000456145	hypothetical protein	Hypothetical, unclassified, unknown
PA14_24350	0	-1.45335	0.00351166	0.0322154	two-component response regulator	Two-component regulatory systems
PA14_46370	0	-1.45774	0.00471583	0.0400199	two-component sensor	Two-component regulatory systems
PA14_64390	ureC	-1.46727	0.00168839	0.0184283	urease subunit alpha	Central intermediary metabolism
PA14_00925	0	-1.47051	0.00285195	0.0275455	hypothetical protein	Hypothetical, unclassified, unknown
PA14_19900	0	-1.47336	0.00361409	0.0327443	pyruvate dehydrogenase E1 component subunit alpha	Energy metabolism
PA14_52670	astD	-1.47663	0.000115867	0.00206664	succinylglutamic semialdehyde dehydrogenase	Amino acid biosynthesis and metabolism
PA14_45680	flhA	-1.47756	0.00296309	0.0282699	flagellar biosynthesis protein FlhA	Motility & Attachment
PA14_47660	0	-1.4863	0.00485321	0.0408734	hypothetical protein	Biosynthesis of cofactors, prosthetic groups and carriers
PA14_51950	0	-1.48973	0.000616666	0.00818765	hypothetical protein	Hypothetical, unclassified, unknown
PA14_40200	0	-1.49267	1.11219e-06	3.95369e-05	oxidoreductase	Putative enzymes
PA14_16190	0	-1.51823	3.5974e-06	0.000112203	hypothetical protein	Hypothetical, unclassified, unknown
PA14_56170	0	-1.51995	0.00113826	0.0134878	hypothetical protein	Hypothetical, unclassified, unknown
PA14_37760	0	-1.52114	0.00619351	0.0484039	MFS transporter	Transport of small molecules
PA14_00620	0	-1.52207	0.00151227	0.0168656	hypothetical protein	Hypothetical, unclassified, unknown
PA14_15120	0	-1.53704	0.000623352	0.00820738	hypothetical protein	Membrane proteins
PA14_35620	pslK	-1.53961	0.000231755	0.00367293	hypothetical protein	Membrane proteins
PA14_33780	0	-1.55406	7.70112e-05	0.0014655	transmembrane sensor	Transport of small molecules
PA14_20960	0	-1.5551	0.000234199	0.0037002	isomerase	Putative enzymes
PA14_58670	ampD	-1.56208	0.00352883	0.0322573	N-acetyl-anhydromuranmyl-L-alanine amidase	Cell wall / LPS / capsule
PA14_64930	0	-1.57701	0.000306651	0.00460337	hypothetical protein	Nucleotide biosynthesis and metabolism
PA14_45560	motC	-1.58016	0.000127787	0.00221744	flagellar motor protein	Chemotaxis
PA14_13130	0	-1.59929	3.72182e-06	0.000114615	hypothetical protein	Hypothetical, unclassified, unknown
PA14_60750	pra	-1.60013	8.51988e-09	5.91272e-07	protein activator	Carbon compound catabolism
PA14_01020	0	-1.60972	0.000966541	0.0119269	hypothetical protein	Hypothetical, unclassified, unknown
PA14_15050	0	-1.62689	0.00500077	0.0413591	hypothetical protein	Hypothetical, unclassified, unknown
PA14_66840	phaC2	-1.63087	0.00032945	0.00487415	poly(3-hydroxyalkanoic acid) synthase 2	Central intermediary metabolism
PA14_20560	amiE	-1.63475	8.63789e-06	0.0002439	acylamide amidohydrolase	Carbon compound catabolism
PA14_42990	0	-1.64975	0.000335341	0.00493279	hypothetical protein	Hypothetical, unclassified, unknown
PA14_49260	napB	-1.64995	0.000248616	0.00391589	cytochrome c-type protein NapB precursor	Energy metabolism
PA14_19110	rhlB	-1.65603	2.30456e-07	9.51376e-06	rhamnosyltransferase chain B	Secreted Factors (toxins, enzymes, alginate)
PA14_66630	pilP	-1.65736	0.000617393	0.00818765	type 4 fimbrial biogenesis protein PilP	Motility & Attachment
PA14_48790	0	-1.66158	1.18519e-07	5.36902e-06	lipoprotein	Cell wall / LPS / capsule
PA14_13010	0	-1.66818	0.000828158	0.0105159	hypothetical protein	Hypothetical, unclassified, unknown
PA14_33300	0	-1.66925	3.84285e-05	0.000819649	hypothetical protein	Hypothetical, unclassified, unknown
PA14_44930	0	-1.66953	0.00291362	0.0280308	hypothetical protein	Hypothetical, unclassified, unknown
PA14_20610	lecB	-1.67901	7.82713e-06	0.000223839	fucose-binding lectin PA-IIL	Motility & Attachment
PA14_13360	0	-1.67928	0.00282116	0.0272996	hypothetical protein	Hypothetical, unclassified, unknown
PA14_36910	ligD	-1.68223	0.00142192	0.0159974	ATP-dependent DNA ligase	DNA replication, recombination, modification and repair
PA14_66850	0	-1.68549	3.58321e-06	0.000112203	TetR family transcriptional regulator	Transcriptional regulators
PA14_32400	mexE	-1.68655	0.00163558	0.0179669	RND multidrug efflux membrane fusion protein MexE	Antibiotic resistance and susceptibility
PA14_21020	0	-1.68748	3.73915e-06	0.000114615	non-ribosomal peptide synthetase	Biosynthesis of cofactors, prosthetic groups and carriers
PA14_50200	fleS	-1.68891	1.14033e-05	0.000304029	two-component sensor	Two-component regulatory systems
PA14_31360	0	-1.6969	0.00213139	0.0222211	hypothetical protein	Hypothetical, unclassified, unknown
PA14_46630	0	-1.70008	0.000292412	0.00444172	hypothetical protein	Central intermediary metabolism
PA14_01070	0	-1.70281	7.37866e-05	0.00141998	hypothetical protein	Hypothetical, unclassified, unknown
PA14_48780	0	-1.71031	1.19605e-07	5.37067e-06	hypothetical protein	Transport of small molecules
PA14_53530	0	-1.71479	0.00119144	0.0139565	hypothetical protein	Hypothetical, unclassified, unknown
PA14_55820	0	-1.72431	0.00222681	0.0228897	hypothetical protein	Membrane proteins
PA14_70970	betI	-1.72718	7.92768e-05	0.00149198	transcriptional regulator BetI	Transcriptional regulators
PA14_14730	iscS	-1.72766	0.00291862	0.0280308	cysteine desulfurase	Amino acid biosynthesis and metabolism
PA14_39460	0	-1.72995	0.00411946	0.0361234	hypothetical protein	Hypothetical, unclassified, unknown
PA14_50940	0	-1.73372	0.00491369	0.0409661	hypothetical protein	Hypothetical, unclassified, unknown
PA14_67220	0	-1.73653	6.0284e-05	0.0011961	hypothetical protein	Hypothetical, unclassified, unknown
PA14_56100	0	-1.74682	0.00139136	0.0157575	hypothetical protein	Membrane proteins
PA14_11910	0	-1.75081	1.04555e-08	6.95084e-07	hypothetical protein	Hypothetical, unclassified, unknown
PA14_33320	0	-1.75591	1.53803e-05	0.000385941	hypothetical protein	Hypothetical, unclassified, unknown
PA14_07430	0	-1.75639	0.000353269	0.00515409	hypothetical protein	Hypothetical, unclassified, unknown
PA14_52130	0	-1.75769	1.09824e-06	3.9314e-05	hypothetical protein	Hypothetical, unclassified, unknown
PA14_00820	0	-1.76397	3.08221e-06	9.86113e-05	hypothetical protein	Hypothetical, unclassified, unknown
PA14_01600	0	-1.76988	0.00231075	0.0235632	aldehyde dehydrogenase	Energy metabolism
PA14_00940	0	-1.78863	7.91365e-05	0.00149198	hypothetical protein	Hypothetical, unclassified, unknown
PA14_14710	0	-1.78965	0.00196858	0.0208593	Rrf2 family protein	Transcriptional regulators
PA14_20980	0	-1.79515	5.59067e-06	0.000164475	short chain dehydrogenas	Putative enzymes
PA14_00890	0	-1.79755	3.33968e-05	0.000733725	phosphoprotein phosphatase	Putative enzymes
PA14_31760	0	-1.80108	4.42711e-06	0.000131758	phosphatidate cytidylyltransferase	Fatty acid and phospholipid metabolism
PA14_19540	0	-1.80786	0.00246858	0.0246636	hypothetical protein	Transport of small molecules
PA14_01010	0	-1.81259	0.00168754	0.0184283	hypothetical protein	Hypothetical, unclassified, unknown
PA14_11140	0	-1.81997	0.000285973	0.00438292	nonribosomal peptide synthetase	Biosynthesis of cofactors, prosthetic groups and carriers
PA14_62260	0	-1.82317	0.000124078	0.00216777	hypothetical protein	Two-component regulatory systems; Hypothetical, unclassified, unknown
PA14_13380	0	-1.82388	0.00591528	0.0470125	hypothetical protein	Hypothetical, unclassified, unknown
PA14_55810	0	-1.83256	0.000134719	0.00232198	two-component response regulator	Two-component regulatory systems
PA14_35670	pslG	-1.85286	2.77405e-06	8.98759e-05	glycosyl hydrolase	Carbon compound catabolism; Putative enzymes
PA14_58260	0	-1.8608	0.00120978	0.0141018	hypothetical protein	Hypothetical, unclassified, unknown
PA14_07630	0	-1.86448	0.000514975	0.00712474	hypothetical protein	Hypothetical, unclassified, unknown
PA14_01040	0	-1.87093	0.000373475	0.00540062	secretion protein	Protein secretion/export apparatus
PA14_11130	0	-1.87792	5.9154e-05	0.00117825	short chain dehydrogenase	Putative enzymes
PA14_42920	0	-1.89418	0.000110775	0.00199668	hypothetical protein	Hypothetical, unclassified, unknown
PA14_45110	cysP	-1.89912	1.2723e-11	1.5507e-09	sulfate-binding protein of ABC transporter	Transport of small molecules
PA14_13050	0	-1.90016	4.39203e-06	0.000131478	hypothetical protein	Hypothetical, unclassified, unknown
PA14_06580	0	-1.91559	2.99469e-08	1.63083e-06	hypothetical protein	Hypothetical, unclassified, unknown
PA14_14210	0	-1.91977	0.000114244	0.0020448	hypothetical protein	Hypothetical, unclassified, unknown
PA14_20940	0	-1.92262	8.54739e-09	5.91272e-07	acyl carrier protein	Fatty acid and phospholipid metabolism
PA14_01580	gabP	-1.9274	0.00247166	0.0246636	gamma-aminobutyrate permease	Transport of small molecules
PA14_21190	0	-1.93475	4.14199e-06	0.00012546	hypothetical protein	Hypothetical, unclassified, unknown
PA14_01080	0	-1.93485	1.42601e-05	0.000363171	hypothetical protein	Hypothetical, unclassified, unknown
PA14_47530	0	-1.93623	1.25789e-05	0.000328527	hypothetical protein	Hypothetical, unclassified, unknown
PA14_10490	0	-1.94184	0.000323021	0.00479288	hypothetical protein	Hypothetical, unclassified, unknown
PA14_01030	0	-1.94313	3.72415e-05	0.000801005	hypothetical protein	Hypothetical, unclassified, unknown
PA14_60850	mexC	-1.94553	1.47255e-08	9.19268e-07	multidrug efflux RND membrane fusion protein	Antibiotic resistance and susceptibility
PA14_61540	0	-1.96237	0.00016556	0.00274273	hypothetical protein	Motility & Attachment
PA14_00910	0	-1.97844	6.34584e-07	2.37112e-05	hypothetical protein	Hypothetical, unclassified, unknown
PA14_10500	0	-1.97953	0.00087195	0.0109494	cbb3-type cytochrome c oxidase subunit I	Energy metabolism
PA14_31750	0	-1.98434	2.26028e-05	0.000535665	acyltransferase	Fatty acid and phospholipid metabolism
PA14_55790	0	-1.99949	0.00195488	0.020848	hypothetical protein	Protein secretion/export apparatus
PA14_01180	0	-2.04002	0.00062369	0.00820738	hypothetical protein	Hypothetical, unclassified, unknown
PA14_33870	0	-2.04236	6.90044e-05	0.00135859	hypothetical protein	Hypothetical, unclassified, unknown
PA14_71280	0	-2.04578	0.00419026	0.0364175	ferredoxin	Energy metabolism
PA14_40230	0	-2.05777	0.00365518	0.0329417	secretion protein	Protein secretion/export apparatus
PA14_19100	rhlA	-2.06743	9.55859e-08	4.5306e-06	rhamnosyltransferase chain A	Secreted Factors (toxins, enzymes, alginate)
PA14_35680	pslF	-2.06848	3.3579e-09	2.52781e-07	hypothetical protein	Hypothetical, unclassified, unknown
PA14_33310	0	-2.07411	7.11104e-05	0.00138408	hypothetical protein	Hypothetical, unclassified, unknown
PA14_16210	0	-2.07412	0.000987097	0.0120308	hypothetical protein	Hypothetical, unclassified, unknown
PA14_31740	0	-2.07655	1.28032e-05	0.000332687	hypothetical protein	Hypothetical, unclassified, unknown
PA14_00080	0	-2.07895	1.34329e-09	1.16548e-07	hypothetical protein	Hypothetical, unclassified, unknown
PA14_53250	cpbD	-2.08977	5.74869e-07	2.17982e-05	chitin-binding protein CbpD	Secreted Factors (toxins, enzymes, alginate)
PA14_55220	0	-2.09277	2.31875e-05	0.000546989	MFS family transporter	Transport of small molecules
PA14_61380	0	-2.10158	1.35885e-08	8.69495e-07	hypothetical protein	Hypothetical, unclassified, unknown
PA14_28360	0	-2.10428	3.02841e-05	0.000676962	hypothetical protein	Hypothetical, unclassified, unknown
PA14_07900	0	-2.1047	0.000524642	0.00723893	ABC transporter permease	Transport of small molecules
PA14_37780	0	-2.123	2.46816e-07	1.00274e-05	hypothetical protein	Hypothetical, unclassified, unknown
PA14_37745	0	-2.13118	0.00015969	0.00265406	carbamoyl transferase	Putative enzymes
PA14_62690	0	-2.13378	2.16646e-07	9.16537e-06	hypothetical protein	Hypothetical, unclassified, unknown
PA14_20950	fabH2	-2.1429	4.94909e-08	2.53344e-06	3-oxoacyl-ACP synthase	Fatty acid and phospholipid metabolism
PA14_42970	0	-2.14777	0.00046057	0.0065309	transcriptional regulator	Transcriptional regulators
PA14_21010	0	-2.16881	1.40493e-07	6.14686e-06	FAD-dependent monooxygenase	Energy metabolism
PA14_25520	0	-2.1837	0.00367122	0.033028	hypothetical protein	Hypothetical, unclassified, unknown
PA14_21000	0	-2.19355	3.15784e-09	2.41268e-07	hypothetical protein	Hypothetical, unclassified, unknown
PA14_01100	0	-2.22922	2.59924e-06	8.47484e-05	ClpA/B-type chaperone	Translation, post-translational modification, degradation
PA14_37260	0	-2.26765	9.69502e-06	0.000265395	porin	Transport of small molecules
PA14_40290	lasA	-2.27082	4.63042e-08	2.39425e-06	LasA protease	Translation, post-translational modification, degradation
PA14_35630	pslJ	-2.29224	5.44927e-08	2.73479e-06	hypothetical protein	Hypothetical, unclassified, unknown
PA14_02180	cheB	-2.29289	0.000307649	0.00460484	chemotaxis-specific methylesterase	Chemotaxis
PA14_20920	0	-2.29608	1.99618e-10	2.0854e-08	hypothetical protein	Hypothetical, unclassified, unknown
PA14_28030	0	-2.29629	0.000118617	0.00210104	hypothetical protein	Hypothetical, unclassified, unknown
PA14_61510	0	-2.30299	0.00117911	0.0138438	hypothetical protein	Hypothetical, unclassified, unknown
PA14_35170	0	-2.30824	0.00100446	0.0121845	redox-sensing activator of soxS	Transcriptional regulators
PA14_20970	cyp23	-2.31237	4.12743e-11	4.80189e-09	cytochrome P450	Adaptation, Protection
PA14_33010	glyA2	-2.32359	7.01317e-05	0.00137025	serine hydroxymethyltransferase	Amino acid biosynthesis and metabolism; Hypothetical, unclassified, unknown
PA14_20900	0	-2.32422	3.09323e-10	3.04566e-08	MFS transporter	Membrane proteins
PA14_37770	0	-2.32761	1.06395e-05	0.000288167	hydrolase	Carbon compound catabolism
PA14_03560	0	-2.3356	6.28209e-06	0.000182716	hypothetical protein	Hypothetical, unclassified, unknown
PA14_49850	0	-2.3651	0.00103764	0.0124981	hypothetical protein	Hypothetical, unclassified, unknown
PA14_18800	0	-2.38314	5.05316e-06	0.000149521	hypothetical protein	Transport of small molecules
PA14_58170	gatC	-2.39378	0.000856279	0.0108229	aspartyl/glutamyl-tRNA amidotransferase subunit C	Translation, post-translational modification, degradation
PA14_58330	0	-2.39709	2.85945e-17	7.31877e-15	hypothetical protein	Hypothetical, unclassified, unknown
PA14_55860	0	-2.43117	0.00137857	0.0156899	hypothetical protein	Protein secretion/export apparatus
PA14_00850	0	-2.44906	1.75452e-05	0.000433883	hypothetical protein	Transport of small molecules
PA14_72360	0	-2.46274	1.87512e-08	1.11375e-06	hypothetical protein	Hypothetical, unclassified, unknown
PA14_02270	0	-2.46329	2.29501e-09	1.88055e-07	chemotaxis transducer	Chemotaxis
PA14_02220	0	-2.46868	1.10169e-07	5.08066e-06	chemotaxis transducer	Chemotaxis
PA14_34110	0	-2.47003	1.37848e-08	8.71164e-07	hypothetical protein	Hypothetical, unclassified, unknown
PA14_34870	chiC	-2.48194	7.61733e-08	3.74934e-06	chitinase	Carbon compound catabolism
PA14_01060	0	-2.49959	0.000578174	0.00774783	hypothetical protein	Hypothetical, unclassified, unknown
PA14_01110	0	-2.50217	1.2091e-07	5.38209e-06	hypothetical protein	Hypothetical, unclassified, unknown
PA14_67850	0	-2.51892	0.00312383	0.0294537	ABC-type amino acid transport protein, periplasmic component	Transport of small molecules
PA14_33340	0	-2.52939	9.09653e-07	3.30249e-05	helicase	Hypothetical, unclassified, unknown
PA14_34100	0	-2.53002	1.14892e-10	1.25134e-08	hypothetical protein	Hypothetical, unclassified, unknown
PA14_09520	mexI	-2.57129	3.09895e-05	0.000686732	RND efflux transporter	Transport of small molecules
PA14_62680	0	-2.58968	4.80149e-07	1.87625e-05	hypothetical protein	Hypothetical, unclassified, unknown
PA14_35650	pslH	-2.61995	4.91792e-07	1.89284e-05	hypothetical protein	Cell wall / LPS / capsule; Hypothetical, unclassified, unknown
PA14_02260	0	-2.62563	6.31992e-12	7.89066e-10	two-component response regulator	Two-component regulatory systems
PA14_42440	popD	-2.66799	0.00415023	0.036131	translocator outer membrane protein PopD precursor	Protein secretion/export apparatus
PA14_34080	0	-2.69691	7.92566e-08	3.86395e-06	hypothetical protein	Hypothetical, unclassified, unknown
PA14_21470	0	-2.70414	0.00468355	0.0398257	hypothetical protein	Hypothetical, unclassified, unknown
PA14_42880	stk1	-2.70526	0.0027004	0.0263302	serine-threonine kinase Stk1	Translation, post-translational modification, degradation
PA14_37310	0	-2.70774	0.000472493	0.00666306	hypothetical protein	Transport of small molecules
PA14_55780	0	-2.72234	5.19914e-05	0.0010563	two-component sensor	Two-component regulatory systems
PA14_02200	0	-2.74147	1.82916e-08	1.10159e-06	chemotaxis protein methyltransferase	Chemotaxis
PA14_17000	0	-2.75716	0.000121121	0.00213799	hypothetical protein	Hypothetical, unclassified, unknown
PA14_72370	0	-2.76561	2.24124e-08	1.26076e-06	hypothetical protein	Hypothetical, unclassified, unknown
PA14_55930	0	-2.77576	5.9116e-06	0.000172923	pilus assembly protein	Protein secretion/export apparatus
PA14_33940	0	-2.77713	2.87876e-05	0.000652321	hypothetical protein	Hypothetical, unclassified, unknown
PA14_20020	hasAp	-2.78851	0.00338547	0.0314523	heme acquisition protein HasAp	Transport of small molecules
PA14_44450	0	-2.86069	0.000219232	0.00350702	hypothetical protein	Energy metabolism
PA14_20460	0	-2.86693	0.000100613	0.00184601	hypothetical protein	Hypothetical, unclassified, unknown
PA14_35640	pslI	-2.87123	1.70686e-09	1.45623e-07	transferase	Cell wall / LPS / capsule; Putative enzymes
PA14_35690	pslE	-2.87345	2.64445e-12	3.47101e-10	hypothetical protein	Hypothetical, unclassified, unknown
PA14_43040	0	-2.89002	0.000192875	0.00312445	hypothetical protein	Hypothetical, unclassified, unknown
PA14_02250	cheA	-2.90367	7.70839e-14	1.31531e-11	two-component sensor	Two-component regulatory systems
PA14_01620	aptA	-2.90563	0.00578169	0.0461723	beta alanine--pyruvate transaminase	Amino acid biosynthesis and metabolism
PA14_45100	0	-2.92206	4.34616e-25	1.4832e-22	hypothetical protein	Transport of small molecules
PA14_55920	0	-2.93191	3.71721e-05	0.000801005	type II secretion system protein	Protein secretion/export apparatus
PA14_43030	0	-2.94152	4.55026e-08	2.39425e-06	hypothetical protein	Hypothetical, unclassified, unknown
PA14_64660	ureF	-2.94284	0.00504563	0.0415919	urease accessory protein UreF	Biosynthesis of cofactors, prosthetic groups and carriers
PA14_61500	0	-2.94577	5.52875e-05	0.00111424	hypothetical protein	Hypothetical, unclassified, unknown
PA14_01540	0	-2.94903	1.50651e-07	6.53543e-06	hypothetical protein	Hypothetical, unclassified, unknown
PA14_10360	0	-2.95899	4.40103e-09	3.26506e-07	hypothetical protein	Hypothetical, unclassified, unknown
PA14_40240	0	-2.96998	5.91462e-05	0.00117825	ABC transporter ATP-binding protein/permease	Protein secretion/export apparatus
PA14_40260	0	-3.00392	3.60356e-06	0.000112203	hypothetical protein	Hypothetical, unclassified, unknown
PA14_20480	0	-3.01932	9.28189e-06	0.000255452	hypothetical protein	Hypothetical, unclassified, unknown
PA14_36560	0	-3.03462	2.29425e-07	9.51376e-06	hypothetical protein	Hypothetical, unclassified, unknown
PA14_34150	0	-3.05796	4.73826e-10	4.4917e-08	transcriptional regulator	Transcriptional regulators
PA14_01490	0	-3.06949	1.65722e-16	3.68839e-14	hemolysin	Putative enzymes
PA14_18760	0	-3.09697	0.00497139	0.0412456	RND efflux membrane fusion protein	Transport of small molecules
PA14_64360	0	-3.09942	0.00608297	0.0476127	hypothetical protein	Transport of small molecules
PA14_35160	0	-3.15977	1.0285e-05	0.000280047	hypothetical protein	Hypothetical, unclassified, unknown
PA14_09530	mexH	-3.20875	0.00360176	0.0326966	RND efflux membrane fusion protein	Transport of small molecules
PA14_28020	0	-3.25542	0.00562785	0.0455118	hypothetical protein	Hypothetical, unclassified, unknown
PA14_34130	0	-3.28121	4.34323e-17	1.05871e-14	hypothetical protein	Hypothetical, unclassified, unknown
PA14_34140	0	-3.31295	2.41153e-15	5.14359e-13	hypothetical protein	Hypothetical, unclassified, unknown
PA14_09540	mexG	-3.33542	1.52619e-06	5.24332e-05	hypothetical protein	Membrane proteins
PA14_40660	0	-3.3947	0.00026137	0.00406672	hypothetical protein	Hypothetical, unclassified, unknown
PA14_55900	0	-3.42845	1.46344e-05	0.000370859	hypothetical protein	Protein secretion/export apparatus
PA14_33960	0	-3.42926	3.48865e-07	1.39519e-05	hypothetical protein	Hypothetical, unclassified, unknown
PA14_58610	0	-3.46773	1.33654e-05	0.000345362	hypothetical protein	Putative enzymes
PA14_70650	0	-3.49648	2.55047e-05	0.000590764	GlcG protein	Putative enzymes
PA14_39270	0	-3.49727	1.3537e-05	0.00034648	hypothetical protein	Hypothetical, unclassified, unknown
PA14_02230	cheW	-3.52022	9.74454e-09	6.56346e-07	purine-binding chemotaxis protein	Chemotaxis
PA14_55890	0	-3.55908	1.63386e-06	5.57584e-05	type II secretion system protein	Protein secretion/export apparatus
PA14_09500	opmD	-3.64333	9.51175e-09	6.49209e-07	outer membrane protein	Membrane proteins
PA14_37320	0	-3.68257	0.00341663	0.0316843	hypothetical protein	Membrane proteins
PA14_06650	nirN	-3.88673	0.00510791	0.0419702	c-type cytochrome	Energy metabolism
PA14_44230	0	-3.90506	0.00607148	0.0475956	hypothetical protein	Hypothetical, unclassified, unknown
PA14_06710	0	-4.05439	0.00465455	0.039645	transcriptional regulator	Energy metabolism
PA14_55880	0	-4.17551	3.52248e-06	0.000111997	hypothetical protein	Protein secretion/export apparatus
PA14_06750	nirS	-4.24875	0.000295999	0.00448289	nitrite reductase	Energy metabolism
PA14_06700	nirL	-4.25367	0.00190979	0.0204523	heme d1 biosynthesis protein NirL	Energy metabolism
PA14_06720	nirF	-4.35364	0.00137926	0.0156899	heme d1 biosynthesis protein NirF	Energy metabolism
PA14_33990	0	-4.48425	1.27723e-19	3.63229e-17	ClpA/B-type protease	Translation, post-translational modification, degradation
PA14_06670	nirJ	-4.49663	0.000829931	0.0105159	heme d1 biosynthesis protein NirJ	Energy metabolism
PA14_06660	nirE	-4.54571	0.000466907	0.00660248	uroporphyrin-III c-methyltransferase	Energy metabolism
PA14_13660	0	-4.62841	0.00605137	0.0475107	hypothetical protein	Two-component regulatory systems; Translation, post-translational modification, degradation; Motility & Attachment
PA14_34030	0	-4.80426	2.062e-12	2.85281e-10	hypothetical protein	Hypothetical, unclassified, unknown
PA14_61530	0	-4.99787	1.90591e-06	6.37671e-05	pili assembly chaperone	Motility & Attachment
PA14_42960	0	-5.01368	0.00495047	0.0411388	hypothetical protein	Hypothetical, unclassified, unknown
PA14_06690	nirG	-5.01812	0.00349362	0.0321154	transcriptional regulator	Transcriptional regulators
PA14_34010	0	-5.02637	4.13664e-22	1.32347e-19	hypothetical protein	Hypothetical, unclassified, unknown
PA14_01120	0	-5.1291	0.00185589	0.0199586	hypothetical protein	Hypothetical, unclassified, unknown
PA14_40330	0	-5.23517	0.00204613	0.0215518	hypothetical protein	Hypothetical, unclassified, unknown
PA14_20190	nosD	-5.31138	0.00258378	0.0253865	copper ABC transporter periplasmic substrate-binding protein	Transport of small molecules
PA14_06740	nirM	-5.31231	0.00113619	0.0134878	cytochrome c-551	Energy metabolism
PA14_20230	nosR	-5.33043	0.000665103	0.00866326	regulatory protein NosR	Transcriptional regulators
PA14_34050	0	-5.38964	1.17406e-29	5.00836e-27	hypothetical protein	Hypothetical, unclassified, unknown
PA14_29190	0	-5.51418	0.000823042	0.0104805	hypothetical protein	Hypothetical, unclassified, unknown
PA14_33200	0	-5.59733	0.00116666	0.0137607	hypothetical protein	Hypothetical, unclassified, unknown
PA14_20200	nosZ	-5.62645	0.0012339	0.0143227	nitrous-oxide reductase	Energy metabolism
PA14_06800	0	-5.70477	0.00309492	0.0292845	hypothetical protein	Hypothetical, unclassified, unknown
PA14_40210	0	-5.82106	0.000551158	0.00746396	hypothetical protein	Transcriptional regulators
PA14_55850	0	-5.93941	0.000184178	0.00301217	pilus assembly protein	Protein secretion/export apparatus
PA14_06730	nirC	-5.97099	0.000153452	0.00258395	c-type cytochrome	Energy metabolism
PA14_34000	0	-6.02005	3.69605e-13	5.40574e-11	hypothetical protein	Hypothetical, unclassified, unknown
PA14_34020	0	-6.0729	8.51461e-05	0.00158496	hypothetical protein	Hypothetical, unclassified, unknown
PA14_55940	0	-6.39185	8.56848e-17	1.99373e-14	hypothetical protein	Protein secretion/export apparatus
PA14_06830	norB	-6.69462	5.28796e-05	0.00106992	nitric-oxide reductase subunit B	Energy metabolism
PA14_06840	0	-6.72603	0.000312503	0.00465029	dinitrification protein NorD	Energy metabolism
PA14_06810	norC	-7.12933	9.20078e-06	0.000254588	nitric-oxide reductase subunit C	Energy metabolism
PA14_20170	nosY	-7.3754	0.0025592	0.0252419	NosY protein	Energy metabolism
PA14_06790	0	-7.66892	0.000862089	0.0108695	cytochrome c oxidase subunit	Energy metabolism
PA14_34070	0	-8.37762	1.53611e-08	9.47391e-07	hypothetical protein	Hypothetical, unclassified, unknown

## Sheet: P1vsP5
Electronic table 2: Differentially expressed genes between Passage 1 and 5 from the daily SCV24 passaging in LB medium.
		log2FoldChange	pvalue	padj
PA14_18550	alg44	9.3653	1.7381e-43	1.27105e-40	alginate biosynthesis protein Alg44	Cell wall / LPS / capsule; Secreted Factors (toxins, enzymes, alginate)
PA14_18500	algG	8.66773	1.51353e-36	8.6086e-34	alginate-c5-mannuronan-epimerase AlgG	Cell wall / LPS / capsule; Secreted Factors (toxins, enzymes, alginate)
PA14_18565	alg8	8.63812	5.57424e-50	9.51151e-47	alginate biosynthesis protein Alg8	Secreted Factors (toxins, enzymes, alginate); Hypothetical, unclassified, unknown
PA14_18580	algD	8.39419	7.02034e-62	1.79686e-58	GDP-mannose 6-dehydrogenase AlgD	Cell wall / LPS / capsule; Secreted Factors (toxins, enzymes, alginate)
PA14_18510	algE	8.35813	2.40849e-46	2.46581e-43	alginate production outer membrane protein AlgE	Cell wall / LPS / capsule; Secreted Factors (toxins, enzymes, alginate)
PA14_18520	algK	8.03753	1.14731e-35	5.87307e-33	alginate biosynthetic protein AlgK	Cell wall / LPS / capsule; Secreted Factors (toxins, enzymes, alginate)
PA14_18430	algJ	7.8893	2.64293e-22	9.01945e-20	alginate o-acetyltransferase AlgJ	Cell wall / LPS / capsule; Secreted Factors (toxins, enzymes, alginate)
PA14_18470	algL	7.79415	1.36768e-45	1.16686e-42	poly(beta-D-mannuronate) lyase	Cell wall / LPS / capsule; Secreted Factors (toxins, enzymes, alginate)
PA14_18450	algI	7.32964	6.71488e-72	3.43735e-68	alginate o-acetyltransferase AlgI	Cell wall / LPS / capsule; Secreted Factors (toxins, enzymes, alginate)
PA14_18480	algX	7.0833	4.04369e-37	2.58746e-34	alginate biosynthesis protein AlgX	Cell wall / LPS / capsule; Secreted Factors (toxins, enzymes, alginate)
PA14_18410	algF	6.9424	1.33119e-29	6.19489e-27	alginate o-acetyltransferase AlgF	Cell wall / LPS / capsule; Secreted Factors (toxins, enzymes, alginate)
PA14_18380	algA	6.74606	1.72717e-49	2.21034e-46	mannose-1-phosphate guanylyltransferase	Cell wall / LPS / capsule; Secreted Factors (toxins, enzymes, alginate)
PA14_13750	narK1	5.48565	1.60842e-11	1.96036e-09	nitrite extrusion protein 1	Transport of small molecules
PA14_53820	0	3.69319	4.05301e-18	1.15263e-15	hypothetical protein	Hypothetical, unclassified, unknown
PA14_26130	morB	3.66065	1.48352e-13	2.61868e-11	morphinone reductase	Carbon compound catabolism
PA14_48970	0	3.58957	9.01398e-05	0.00161904	helix destabilizing protein of bacteriophage Pf1	Related to phage, transposon, or plasmid
PA14_28520	0	3.45506	5.71998e-18	1.46403e-15	hypothetical protein	Hypothetical, unclassified, unknown
PA14_00740	0	3.39988	5.35417e-19	1.61224e-16	lipoprotein	Fatty acid and phospholipid metabolism
PA14_28140	0	3.33918	6.60888e-25	2.41649e-22	hypothetical protein	Hypothetical, unclassified, unknown
PA14_10850	0	3.18612	0.00108111	0.0126062	dehydrogenase	Putative enzymes
PA14_34670	0	3.17659	0.00301083	0.0281249	cupin superfamily protein	Putative enzymes
PA14_52490	0	3.15675	1.08224e-09	7.69444e-08	hypothetical protein	Hypothetical, unclassified, unknown
PA14_32580	0	3.12839	0.000454828	0.0062926	two-component response regulator	Two-component regulatory systems
PA14_08210	0	3.04889	7.72955e-11	8.41863e-09	hypothetical protein	Related to phage, transposon, or plasmid
PA14_23130	0	3.0303	4.94633e-12	6.66323e-10	sensory box GGDEF domain-containing protein	Two-component regulatory systems
PA14_16110	0	3.01126	7.22195e-28	3.08076e-25	hypothetical protein	Hypothetical, unclassified, unknown
PA14_10370	0	2.99686	0.00353668	0.032214	hypothetical protein	Fatty acid and phospholipid metabolism
PA14_36060	0	2.96204	3.16494e-05	0.000648054	hypothetical protein	Hypothetical, unclassified, unknown
PA14_11190	0	2.95412	2.28245e-09	1.49793e-07	aldehyde dehydrogenase	Putative enzymes
PA14_10630	hpcC	2.8199	7.21064e-06	0.000184556	5-carboxy-2-hydroxymuconate semialdehyde dehydrogenase	Carbon compound catabolism
PA14_08240	0	2.77787	8.60285e-10	6.57283e-08	hypothetical protein	Related to phage, transposon, or plasmid
PA14_20060	0	2.76368	1.31394e-06	4.39612e-05	hypothetical protein	Hypothetical, unclassified, unknown
PA14_38050	0	2.75564	0.000249136	0.00376202	hypothetical protein	Hypothetical, unclassified, unknown
PA14_52500	0	2.73512	9.66705e-05	0.00170054	hypothetical protein	Hypothetical, unclassified, unknown
PA14_02590	mdcE	2.72857	2.87724e-10	2.67793e-08	malonate decarboxylase subunit gamma	Carbon compound catabolism
PA14_72900	0	2.72588	4.20778e-22	1.34623e-19	lipoprotein	Fatty acid and phospholipid metabolism
PA14_31430	0	2.71101	1.88594e-10	1.89297e-08	hypothetical protein	Hypothetical, unclassified, unknown
PA14_08270	0	2.711	5.10163e-08	2.51108e-06	hypothetical protein	Hypothetical, unclassified, unknown
PA14_17460	pcm	2.68568	4.91143e-18	1.32324e-15	protein-L-isoaspartate O-methyltransferase	Translation, post-translational modification, degradation
PA14_41300	0	2.67654	0.000559386	0.00743765	hypothetical protein	Hypothetical, unclassified, unknown
PA14_10270	0	2.67121	6.69938e-13	1.07169e-10	hypothetical protein	Carbon compound catabolism
PA14_07980	0	2.65281	2.17442e-09	1.44556e-07	hypothetical protein	Hypothetical, unclassified, unknown
PA14_08220	0	2.62757	1.47054e-09	1.00369e-07	hypothetical protein	Hypothetical, unclassified, unknown
PA14_36550	0	2.6238	2.1297e-08	1.13562e-06	hypothetical protein	Hypothetical, unclassified, unknown
PA14_08280	0	2.59939	7.77362e-08	3.55296e-06	bacteriophage protein	Related to phage, transposon, or plasmid
PA14_44530	0	2.55712	9.39874e-06	0.000234693	multidrug efflux system protein MdtI	Membrane proteins
PA14_52480	0	2.54508	1.75478e-08	9.55607e-07	hypothetical protein	Hypothetical, unclassified, unknown
PA14_08250	0	2.539	5.41111e-10	4.60352e-08	hypothetical protein	Related to phage, transposon, or plasmid
PA14_50020	0	2.53544	2.2133e-06	6.95086e-05	hypothetical protein	Hypothetical, unclassified, unknown
PA14_54730	0	2.50149	2.58946e-06	7.79731e-05	hypothetical protein	Hypothetical, unclassified, unknown
PA14_36540	0	2.4977	1.98961e-07	7.83446e-06	hypothetical protein	Putative enzymes
PA14_38730	0	2.47947	1.01023e-09	7.28365e-08	major facilitator superfamily transporter	Transport of small molecules
PA14_44320	0	2.46021	6.67875e-08	3.08005e-06	hypothetical protein	Putative enzymes
PA14_65820	0	2.45401	0.000358406	0.00516812	acyl-CoA dehydrogenase	Fatty acid and phospholipid metabolism
PA14_08230	0	2.45249	2.86593e-06	8.52948e-05	hypothetical protein	Hypothetical, unclassified, unknown
PA14_36830	0	2.45134	0.00021991	0.00336035	hypothetical protein	Hypothetical, unclassified, unknown
PA14_65840	0	2.44494	0.00527438	0.0430136	enoyl-CoA hydratase/isomerase	Fatty acid and phospholipid metabolism
PA14_53810	0	2.44404	1.5735e-06	5.13041e-05	hypothetical protein	Hypothetical, unclassified, unknown
PA14_67460	0	2.43601	4.5829e-14	9.02302e-12	lipoprotein	Fatty acid and phospholipid metabolism
PA14_72810	0	2.42895	3.50224e-11	4.07454e-09	hypothetical protein	Fatty acid and phospholipid metabolism
PA14_54740	0	2.39607	3.89259e-10	3.43555e-08	hypothetical protein	Hypothetical, unclassified, unknown
PA14_08260	0	2.38428	2.79868e-05	0.000594457	minor tail protein L	Related to phage, transposon, or plasmid
PA14_08180	0	2.38	1.00984e-05	0.0002491	hypothetical protein	Hypothetical, unclassified, unknown
PA14_08200	0	2.36554	0.0013675	0.0149708	hypothetical protein	Hypothetical, unclassified, unknown
PA14_48940	coaB	2.36274	4.68986e-06	0.000127023	coat protein B of bacteriophage Pf1)	Related to phage, transposon, or plasmid
PA14_07970	0	2.35778	1.32775e-06	4.41347e-05	hypothetical protein	Transcription, RNA processing and degradation
PA14_05870	0	2.35346	9.31518e-06	0.000234693	phosphate transporter	Transport of small molecules
PA14_28470	0	2.34818	1.44308e-07	6.10506e-06	hypothetical protein	Hypothetical, unclassified, unknown
PA14_38370	0	2.34412	1.29254e-06	4.35298e-05	hypothetical protein	Hypothetical, unclassified, unknown
PA14_08160	0	2.33335	1.21742e-07	5.32645e-06	lytic enzyme	Putative enzymes
PA14_22600	0	2.3244	2.0181e-05	0.000457109	glycosyl transferase family protein	Cell wall / LPS / capsule
PA14_33480	sndH	2.31912	1.77344e-07	7.20496e-06	L-sorbosone dehydrogenase	Carbon compound catabolism
PA14_08300	0	2.31266	1.80986e-07	7.29503e-06	phage-related protein, tail component	Related to phage, transposon, or plasmid
PA14_02990	0	2.31214	0.0025279	0.0246409	MFS transporter	Transport of small molecules
PA14_06390	0	2.29991	1.95272e-10	1.9223e-08	hypothetical protein	Hypothetical, unclassified, unknown
PA14_44570	0	2.28822	0.00539422	0.0436915	short-chain dehydrogenase	Putative enzymes
PA14_49940	0	2.26983	5.69346e-11	6.33583e-09	hypothetical protein	Hypothetical, unclassified, unknown
PA14_65870	0	2.26641	0.00260108	0.0251225	hypothetical protein	Transport of small molecules
PA14_69925	poxB	2.25409	4.72337e-05	0.000912413	pyruvate dehydrogenase (cytochrome)	Central intermediary metabolism; Hypothetical, unclassified, unknown
PA14_02900	pcaK	2.25072	3.9672e-05	0.000787136	4-hydroxybenzoate transporter PcaK	Carbon compound catabolism
PA14_68450	0	2.24607	2.48504e-12	3.74145e-10	hypothetical protein	Hypothetical, unclassified, unknown
PA14_11230	0	2.17424	0.00286751	0.0270328	hypothetical protein	Hypothetical, unclassified, unknown
PA14_52520	0	2.16924	3.04088e-07	1.15305e-05	hypothetical protein	Hypothetical, unclassified, unknown
PA14_56480	0	2.15567	1.67165e-08	9.20129e-07	hydrolase	Translation, post-translational modification, degradation
PA14_06875	0	2.15126	1.94086e-07	7.70174e-06	#N/A	Non-coding RNA gene
PA14_14550	0	2.14674	3.65593e-06	0.000105733	hypothetical protein	Hypothetical, unclassified, unknown
PA14_69890	0	2.14342	0.000160577	0.00265637	multidrug efflux protein NorA	Antibiotic resistance and susceptibility
PA14_07990	0	2.13968	4.38984e-06	0.000121434	hypothetical protein	Related to phage, transposon, or plasmid
PA14_52510	0	2.13898	2.66345e-05	0.000570469	hypothetical protein	Hypothetical, unclassified, unknown
PA14_22880	0	2.11804	2.17508e-07	8.43501e-06	Fe-S protein	Hypothetical, unclassified, unknown
PA14_33430	0	2.11125	0.00468465	0.0394419	pirin-related protein	DNA replication, recombination, modification and repair
PA14_42860	0	2.10982	0.000418401	0.00589797	hypothetical protein	Transport of small molecules
PA14_31390	0	2.10325	6.22246e-10	4.97699e-08	hypothetical protein	Hypothetical, unclassified, unknown
PA14_48910	0	2.09755	0.000160866	0.00265637	hypothetical protein	Related to phage, transposon, or plasmid
PA14_67090	mdoG	2.09067	3.63816e-17	8.86846e-15	glucan biosynthesis protein G	Putative enzymes
PA14_71690	0	2.08721	0.00461787	0.039008	GNAT family acetyltransferase	Transport of small molecules
PA14_11000	hpaA	2.08281	3.06431e-05	0.000638712	4-hydroxyphenylacetate 3-monooxygenase large chain	Carbon compound catabolism
PA14_15770	0	2.06743	7.92062e-09	4.69839e-07	hypothetical protein	Hypothetical, unclassified, unknown
PA14_48930	0	2.04993	2.17689e-05	0.000484501	coat protein A of bacteriophage Pf1	Hypothetical, unclassified, unknown
PA14_01660	0	2.03289	6.0981e-08	2.89037e-06	guanine deaminase	Nucleotide biosynthesis and metabolism
PA14_48830	0	2.03271	0.000242859	0.00367809	transcriptional regulator	Transcriptional regulators
PA14_55600	0	2.03173	0.00171788	0.018169	hypothetical protein	Hypothetical, unclassified, unknown
PA14_35110	arsB	2.00955	0.0029658	0.0277549	arsenite-antimonite efflux pump ArsB	Transport of small molecules
PA14_19360	0	2.00459	2.08414e-09	1.40378e-07	GNAT family acetyltransferase	Putative enzymes
PA14_17570	0	1.99859	0.000192672	0.00303473	hypothetical protein	Translation, post-translational modification, degradation
PA14_35400	pvcC	1.99854	0.000195578	0.00307105	pyoverdine biosynthesis protein PvcC	Secreted Factors (toxins, enzymes, alginate)
PA14_43050	0	1.998	8.74968e-10	6.58671e-08	hypothetical protein	Hypothetical, unclassified, unknown
PA14_46640	0	1.99445	9.35864e-05	0.00166923	siderophore receptor	Transport of small molecules
PA14_35070	0	1.99331	7.8038e-05	0.00143181	AraC family transcriptional regulator	Transcriptional regulators
PA14_36460	0	1.98958	0.00504574	0.0416599	hypothetical protein	Hypothetical, unclassified, unknown
PA14_14660	0	1.98685	4.7188e-12	6.52852e-10	hypothetical protein	Protein secretion/export apparatus
PA14_11060	cupB1	1.97813	1.37703e-05	0.000326972	fimbrial subunit CupB1	Motility & Attachment
PA14_32140	antC	1.9741	1.11761e-07	4.97482e-06	anthranilate dioxygenase reductase	Energy metabolism
PA14_56190	0	1.97284	8.76456e-09	5.0411e-07	hypothetical protein	Hypothetical, unclassified, unknown
PA14_62380	0	1.96596	1.20433e-05	0.000292178	hypothetical protein	Hypothetical, unclassified, unknown
PA14_12740	0	1.96564	1.63026e-05	0.000381065	hypothetical protein	Hypothetical, unclassified, unknown
PA14_57060	0	1.96395	2.83008e-07	1.08926e-05	hypothetical protein	Hypothetical, unclassified, unknown
PA14_33450	treA	1.96088	0.00246571	0.0242458	trehalase	Carbon compound catabolism
PA14_07210	0	1.95836	2.61401e-12	3.82317e-10	hypothetical protein	Hypothetical, unclassified, unknown
PA14_33500	pvdH	1.95762	5.87915e-05	0.00109837	diaminobutyrate--2-oxoglutarate aminotransferase	Transport of small molecules; Adaptation, Protection; Hypothetical, unclassified, unknown
PA14_51490	0	1.95581	0.000116684	0.00201792	hypothetical protein	Hypothetical, unclassified, unknown
PA14_19350	0	1.95343	1.28636e-06	4.35298e-05	hypothetical protein	Carbon compound catabolism
PA14_10220	0	1.94032	9.39526e-06	0.000234693	SH3 domain-containing protein	Hypothetical, unclassified, unknown
PA14_08190	0	1.93011	0.000493326	0.00668079	hypothetical protein	Hypothetical, unclassified, unknown
PA14_13420	0	1.91383	0.000178518	0.0028737	hypothetical protein	Hypothetical, unclassified, unknown
PA14_54750	0	1.89475	1.19075e-06	4.06363e-05	hypothetical protein	Hypothetical, unclassified, unknown
PA14_72740	0	1.88084	4.02634e-07	1.4722e-05	two-component sensor	Two-component regulatory systems
PA14_53700	0	1.87637	0.00640857	0.0498775	ring-cleaving dioxygenase	Putative enzymes
PA14_33570	0	1.86332	0.00423928	0.0365951	hypothetical protein	Hypothetical, unclassified, unknown
PA14_32080	xylX	1.86309	0.00309534	0.0288617	toluate 1,2-dioxygenase subunit alpha	Carbon compound catabolism
PA14_04040	0	1.85938	0.000134587	0.00228888	hypothetical protein	Hypothetical, unclassified, unknown
PA14_56930	0	1.85544	4.47744e-08	2.24706e-06	hypothetical protein	Hypothetical, unclassified, unknown
PA14_65810	0	1.84874	0.00390208	0.0347992	hypothetical protein	Energy metabolism
PA14_54430	algU	1.83097	5.8645e-13	9.684e-11	RNA polymerase sigma factor AlgU	Transcriptional regulators
PA14_68300	arcD	1.82044	0.000819739	0.0101114	arginine/ornithine antiporter	Amino acid biosynthesis and metabolism
PA14_23700	0	1.81988	3.72073e-06	0.000107002	LysR family transcriptional regulator	Transcriptional regulators
PA14_28500	0	1.81904	0.00262631	0.0253184	hypothetical protein	Hypothetical, unclassified, unknown
PA14_19370	0	1.81859	1.3064e-09	9.16093e-08	asparagine synthetase	Amino acid biosynthesis and metabolism
PA14_32490	0	1.81111	2.30516e-05	0.000510826	hypothetical protein	Hypothetical, unclassified, unknown
PA14_56510	0	1.80998	1.07417e-06	3.6904e-05	hypothetical protein	Hypothetical, unclassified, unknown
PA14_43720	0	1.80261	3.72044e-08	1.90449e-06	hypothetical protein	Transcriptional regulators
PA14_02830	pcaB	1.79825	5.55534e-05	0.00105717	3-carboxy-cis,cis-muconate cycloisomerase	Carbon compound catabolism
PA14_52060	0	1.79198	6.86557e-10	5.4069e-08	hypothetical protein	Hypothetical, unclassified, unknown
PA14_28150	0	1.78668	3.2215e-06	9.47751e-05	hypothetical protein	Hypothetical, unclassified, unknown
PA14_68840	0	1.78249	2.71632e-09	1.7381e-07	hypothetical protein	Hypothetical, unclassified, unknown
PA14_40080	0	1.77268	0.00475634	0.0395898	hypothetical protein	Hypothetical, unclassified, unknown
PA14_53220	fumC2	1.77235	5.93997e-06	0.000156736	fumarate hydratase	Carbon compound catabolism
PA14_68800	0	1.77054	0.000297217	0.004347	hypothetical protein	Transport of small molecules
PA14_09550	0	1.76939	2.8343e-05	0.000599537	hypothetical protein	Carbon compound catabolism
PA14_43760	0	1.73399	0.00134523	0.0148091	hypothetical protein	Hypothetical, unclassified, unknown
PA14_09910	0	1.72607	0.00426874	0.0367874	transcriptional regulator	Transcriptional regulators
PA14_19380	0	1.71391	0.00293697	0.0275354	transcriptional regulator	Transcriptional regulators
PA14_69090	0	1.71326	0.00170735	0.018095	hypothetical protein	Membrane proteins
PA14_64740	0	1.70913	0.000146121	0.00246863	aldehyde dehydrogenase	Putative enzymes
PA14_51790	ruvA	1.70756	9.52227e-09	5.35654e-07	Holliday junction DNA helicase RuvA	DNA replication, recombination, modification and repair
PA14_11210	0	1.70472	0.000204595	0.00318335	amino acid permease	Transport of small molecules
PA14_32060	xylS	1.68707	2.14019e-05	0.000478412	transcriptional regulator XylS	Transcriptional regulators
PA14_42270	pscJ	1.68015	0.000671078	0.00863127	pscJ type III export protein	Secreted Factors (toxins, enzymes, alginate)
PA14_54420	mucA	1.67453	1.37757e-10	1.46912e-08	anti-sigma factor MucA	Secreted Factors (toxins, enzymes, alginate)
PA14_72760	0	1.66922	0.000312758	0.00456127	beta-lactamase	Adaptation, Protection
PA14_22040	minC	1.65887	2.08637e-05	0.000468426	septum formation inhibitor	Cell division
PA14_26780	0	1.65338	0.00093966	0.0113179	hypothetical protein	Hypothetical, unclassified, unknown
PA14_15160	0	1.64899	0.0014309	0.0155515	hypothetical protein	Hypothetical, unclassified, unknown
PA14_67065	mdoH	1.64604	2.93374e-08	1.53243e-06	glucosyltransferase MdoH	Cell wall / LPS / capsule
PA14_68460	0	1.64539	0.000764048	0.00958618	hypothetical protein	Hypothetical, unclassified, unknown
PA14_28530	0	1.64487	6.56513e-06	0.000169732	hypothetical protein	Membrane proteins
PA14_02730	0	1.63761	0.000283984	0.00418938	dihydrodipicolinate synthetase	Amino acid biosynthesis and metabolism
PA14_53550	0	1.63577	0.000172678	0.00281509	transcriptional regulator	Transcriptional regulators
PA14_64750	0	1.63506	0.0012121	0.0137578	MFS transporter	Transport of small molecules
PA14_67450	blc	1.63214	2.16943e-08	1.14488e-06	outer membrane lipoprotein Blc	Cell wall / LPS / capsule
PA14_25430	0	1.62653	3.16562e-08	1.63685e-06	hypothetical protein	Transport of small molecules
PA14_23680	ibpA	1.62346	0.00170441	0.018095	heat-shock protein IbpA	Chaperones & heat shock proteins
PA14_49960	0	1.616	2.78256e-05	0.000593498	hypothetical protein	Hypothetical, unclassified, unknown
PA14_20890	rfaD	1.60916	0.00277245	0.0262838	ADP-L-glycero-D-manno-heptose-6-epimerase	Cell wall / LPS / capsule
PA14_34680	0	1.59982	0.00249826	0.0244524	oxidoreductase	Amino acid biosynthesis and metabolism
PA14_25450	0	1.59446	6.05991e-07	2.18455e-05	hypothetical protein	Membrane proteins
PA14_56380	0	1.5777	0.000147589	0.00247583	hypothetical protein	Hypothetical, unclassified, unknown
PA14_25810	0	1.57488	5.23109e-06	0.000140199	hypothetical protein	Putative enzymes
PA14_20290	0	1.56576	2.02632e-06	6.52373e-05	DNA binding-protein	Transcriptional regulators
PA14_41970	0	1.56563	3.16235e-05	0.000648054	hypothetical protein	Hypothetical, unclassified, unknown
PA14_29120	0	1.55909	0.00357748	0.0323554	hypothetical protein	Hypothetical, unclassified, unknown
PA14_73010	0	1.55775	0.000693614	0.00885439	hypothetical protein	Biosynthesis of cofactors, prosthetic groups and carriers
PA14_02790	pcaF	1.557	0.00555093	0.0445972	beta-ketoadipyl CoA thiolase	Carbon compound catabolism
PA14_43900	0	1.55645	5.79259e-05	0.00109016	hypothetical protein	Hypothetical, unclassified, unknown
PA14_46160	0	1.55285	0.001545	0.0166502	hypothetical protein	Hypothetical, unclassified, unknown
PA14_54410	mucB	1.54862	2.10312e-06	6.68686e-05	negative regulator for alginate biosynthesis MucB	Secreted Factors (toxins, enzymes, alginate)
PA14_04000	0	1.5479	0.00558913	0.0447093	transcriptional regulator	Transcriptional regulators
PA14_28170	0	1.54608	4.29253e-06	0.000120074	formate/nitrate transporter	Transport of small molecules
PA14_44680	0	1.53506	4.34775e-06	0.000120957	chromosome segregation protein	Cell division
PA14_33610	0	1.52371	0.000125197	0.00214342	peptide synthase	Putative enzymes
PA14_36420	0	1.52342	4.11174e-06	0.000116933	sensor/response regulator hybrid	Two-component regulatory systems
PA14_42830	0	1.51139	0.0040082	0.0354982	hypothetical protein	Hypothetical, unclassified, unknown
PA14_57080	0	1.51109	0.00356248	0.0323274	hypothetical protein	DNA replication, recombination, modification and repair
PA14_48950	0	1.50838	0.0040481	0.0357897	hypothetical protein	Related to phage, transposon, or plasmid
PA14_65795	0	1.50822	0.00452075	0.0385053	hypothetical protein	Amino acid biosynthesis and metabolism
PA14_40840	0	1.50381	2.94295e-06	8.70807e-05	periplasmic protease	Putative enzymes
PA14_10940	0	1.50215	0.00125435	0.014027	AraC family transcriptional regulator	Transcriptional regulators
PA14_37070	0	1.50161	0.00204628	0.0209918	hypothetical protein	Central intermediary metabolism
PA14_32480	0	1.49749	0.000188704	0.002993	hypothetical protein	Hypothetical, unclassified, unknown
PA14_72260	0	1.49439	0.00277266	0.0262838	hypothetical protein	Transport of small molecules
PA14_72390	0	1.48557	0.000210509	0.00324576	two-component sensor	Two-component regulatory systems
PA14_02640	0	1.48022	0.000699568	0.00890818	malonate transporter subunit MadM	Transport of small molecules
PA14_23610	0	1.47376	0.000499798	0.00675057	hydrolase	Putative enzymes
PA14_53310	0	1.47358	9.84423e-07	3.45155e-05	hypothetical protein	Hypothetical, unclassified, unknown
PA14_21710	0	1.47232	1.43904e-05	0.000339468	hypothetical protein	Translation, post-translational modification, degradation
PA14_24150	0	1.47105	0.00225367	0.0227098	hypothetical protein	Hypothetical, unclassified, unknown
PA14_01940	0	1.4631	1.22833e-05	0.000296595	RND efflux membrane fusion protein	Protein secretion/export apparatus
PA14_31300	0	1.45251	0.000592615	0.00777846	hypothetical protein	Hypothetical, unclassified, unknown
PA14_61370	0	1.45115	0.00022435	0.003418	hypothetical protein	Hypothetical, unclassified, unknown
PA14_04670	mutM	1.44983	0.000580775	0.00766234	formamidopyrimidine-DNA glycosylase	DNA replication, recombination, modification and repair
PA14_68810	0	1.44628	0.00165457	0.0176453	hypothetical protein	Putative enzymes
PA14_04870	0	1.43655	0.000146926	0.00247406	hypothetical protein	Protein secretion/export apparatus
PA14_57530	sspA	1.42713	3.51955e-06	0.000102952	stringent starvation protein A	Adaptation, Protection
PA14_25760	holB	1.4076	2.55345e-05	0.000551523	DNA polymerase III subunit delta'	DNA replication, recombination, modification and repair
PA14_04860	0	1.38449	0.00126314	0.0140565	methyltransferase	DNA replication, recombination, modification and repair
PA14_11240	0	1.38275	0.000507729	0.0068217	DNA-binding transcriptional activator FeaR	Transcriptional regulators
PA14_26770	0	1.37384	1.29317e-05	0.000310786	hypothetical protein	Putative enzymes
PA14_67770	pgm	1.37172	2.42818e-05	0.000528929	phosphoglyceromutase	Carbon compound catabolism
PA14_29590	0	1.36843	1.18967e-07	5.24992e-06	transcriptional regulator	Transcriptional regulators
PA14_19050	metG	1.36266	0.000260096	0.00389308	methionyl-tRNA synthetase	Translation, post-translational modification, degradation
PA14_50140	fliF	1.35505	0.00429487	0.0368884	flagellar MS-ring protein	Motility & Attachment
PA14_28490	0	1.3537	0.00462976	0.0390441	hypothetical protein	Membrane proteins
PA14_14680	0	1.34235	0.00146501	0.015855	extragenic suppressor protein SuhB	Adaptation, Protection; Hypothetical, unclassified, unknown
PA14_21830	0	1.34159	2.90674e-05	0.000612329	hypothetical protein	Hypothetical, unclassified, unknown
PA14_44640	0	1.33899	0.000528903	0.00705067	hypothetical protein	Hypothetical, unclassified, unknown
PA14_25270	aroP1	1.32467	0.000265883	0.0039681	aromatic amino acid transport protein AroP1	Transport of small molecules
PA14_25730	0	1.32463	1.66803e-05	0.00038812	hypothetical protein	Putative enzymes
PA14_20850	0	1.31237	5.70278e-05	0.00107721	MarR family transcriptional regulator	Transcriptional regulators
PA14_24880	0	1.31067	1.49046e-07	6.20297e-06	lipoprotein	Fatty acid and phospholipid metabolism
PA14_01240	0	1.31041	4.86673e-06	0.00013112	carbonic anhydrase	Adaptation, Protection
PA14_25440	0	1.30836	0.000200786	0.00313361	lipoprotein releasing system, ATP-binding protein	Transport of small molecules
PA14_50500	0	1.30829	0.00527691	0.0430136	hypothetical protein	Hypothetical, unclassified, unknown
PA14_10790	ampC	1.30754	0.00122164	0.0138353	beta-lactamase	Adaptation, Protection
PA14_43440	0	1.30682	0.00347189	0.0317928	enoyl-CoA hydratase	Fatty acid and phospholipid metabolism
PA14_44470	hemN	1.30041	0.00164661	0.0175971	coproporphyrinogen III oxidase	Biosynthesis of cofactors, prosthetic groups and carriers
PA14_39390	0	1.27867	3.70124e-05	0.000745931	30S ribosomal protein S6 modification protein	Translation, post-translational modification, degradation
PA14_51730	tolA	1.27407	1.66703e-07	6.88189e-06	TolA protein	Transport of small molecules
PA14_49570	0	1.27161	0.000478724	0.00655238	amino acid permease	Membrane proteins
PA14_21490	0	1.26566	0.00110215	0.012707	hypothetical protein	Hypothetical, unclassified, unknown
PA14_46280	0	1.26089	0.000655384	0.00845065	hypothetical protein	Hypothetical, unclassified, unknown
PA14_47440	0	1.25938	0.000373415	0.00533942	2-hydroxyacid dehydrogenase	Putative enzymes
PA14_40560	0	1.25097	3.40116e-05	0.000690895	hypothetical protein	Hypothetical, unclassified, unknown
PA14_17580	0	1.25029	0.00602809	0.0474006	hypothetical protein	Hypothetical, unclassified, unknown
PA14_66600	aroB	1.24251	2.18181e-06	6.89425e-05	3-dehydroquinate synthase	Amino acid biosynthesis and metabolism
PA14_11860	0	1.23923	0.000170845	0.0027941	aromatic acid decarboxylase	Putative enzymes
PA14_00730	0	1.23773	0.000166335	0.00272997	hypothetical protein	Hypothetical, unclassified, unknown
PA14_22010	minE	1.23713	0.00473238	0.0395834	cell division topological specificity factor MinE	Cell division
PA14_38350	galU	1.23699	0.000792253	0.0098675	UTP-glucose-1-phosphate uridylyltransferase	Central intermediary metabolism
PA14_11900	0	1.2343	0.0007839	0.00978728	hypothetical protein	Hypothetical, unclassified, unknown
PA14_29160	0	1.22678	0.00139631	0.0152078	hypothetical protein	Hypothetical, unclassified, unknown
PA14_20280	0	1.22319	0.00179133	0.0187906	hypothetical protein	Hypothetical, unclassified, unknown
PA14_29620	0	1.20993	0.00384643	0.0344229	anaerobic nitric oxide reductase transcriptional regulator	Transcriptional regulators
PA14_63900	0	1.20931	0.000899235	0.0108822	hemolyin III	Membrane proteins
PA14_65260	0	1.20899	0.00350535	0.0319855	hypothetical protein	Membrane proteins
PA14_31310	0	1.20764	0.000197097	0.00308545	hypothetical protein	Hypothetical, unclassified, unknown
PA14_70290	0	1.20523	0.000189438	0.002993	transcriptional regulator	Transcriptional regulators
PA14_14130	0	1.20352	0.00197566	0.0204725	hypothetical protein	Hypothetical, unclassified, unknown
PA14_72380	algB	1.19658	0.000618732	0.00805927	two-component response regulator AlgB	Two-component regulatory systems
PA14_65850	0	1.19314	0.00271838	0.0259616	amino acid ABC transporter permease	Transport of small molecules
PA14_03790	0	1.18445	0.00511994	0.042069	sensory box GGDEF domain-containing protein	Two-component regulatory systems
PA14_12080	sltB1	1.16971	0.000158291	0.00263082	soluble lytic transglycosylase B	Cell wall / LPS / capsule
PA14_29280	0	1.16698	0.0047275	0.0395834	thioredoxin	Energy metabolism
PA14_73170	glmS	1.16434	0.000736402	0.00928483	glucosamine--fructose-6-phosphate aminotransferase	Central intermediary metabolism
PA14_51780	ruvB	1.16355	3.81779e-05	0.000766403	Holliday junction DNA helicase RuvB	DNA replication, recombination, modification and repair
PA14_06190	0	1.16226	0.00582261	0.0462108	glutathione S-transferase	Amino acid biosynthesis and metabolism
PA14_31900	0	1.15494	0.00231068	0.0231475	efflux transporter	Transport of small molecules
PA14_39080	0	1.15432	0.00130805	0.014462	hypothetical protein	Hypothetical, unclassified, unknown
PA14_72840	0	1.15353	0.000421149	0.00590647	short-chain dehydrogenase	Biosynthesis of cofactors, prosthetic groups and carriers
PA14_67490	fbp	1.15018	0.00531569	0.0431237	fructose-1,6-bisphosphatase	Central intermediary metabolism
PA14_39110	0	1.15001	0.00570725	0.0455069	hypothetical protein	Hypothetical, unclassified, unknown
PA14_41000	nhaB	1.14663	0.00253196	0.0246409	sodium/proton antiporter	Transport of small molecules
PA14_29010	0	1.14166	0.000147999	0.00247583	MerR family transcriptional regulator	Transcriptional regulators
PA14_39360	0	1.13944	0.000591045	0.00777779	sigma-54 dependent transcriptional regulator	Transcriptional regulators
PA14_68510	0	1.1382	0.00531528	0.0431237	acyl-CoA dehydrogenase	Fatty acid and phospholipid metabolism
PA14_04150	0	1.12658	0.0055009	0.0443451	hypothetical protein	Central intermediary metabolism
PA14_72230	0	1.12278	0.00318764	0.0295607	hypothetical protein	Transport of small molecules
PA14_25160	lexA	1.12275	0.000208454	0.00322379	LexA repressor	DNA replication, recombination, modification and repair
PA14_17530	recA	1.11753	3.88616e-05	0.000774057	recombinase A	DNA replication, recombination, modification and repair
PA14_54820	0	1.10867	0.00149046	0.0160964	hypothetical protein	Hypothetical, unclassified, unknown
PA14_29820	0	1.10762	0.00486217	0.0402742	hypothetical protein	Transport of small molecules
PA14_66580	0	1.10429	1.20353e-05	0.000292178	hypothetical protein	Protein secretion/export apparatus
PA14_38630	atoB	1.10347	0.000492548	0.00668079	acetyl-CoA acetyltransferase	Fatty acid and phospholipid metabolism
PA14_52050	purN	1.10077	0.00616513	0.0483297	phosphoribosylglycinamide formyltransferase	Nucleotide biosynthesis and metabolism
PA14_72450	dsbA	1.09959	4.01498e-05	0.000793541	thiol:disulfide interchange protein DsbA	Biosynthesis of cofactors, prosthetic groups and carriers
PA14_21540	0	1.09516	0.00160748	0.0172148	3-oxoacyl-ACP synthase	Fatty acid and phospholipid metabolism
PA14_66160	0	1.09333	0.00136897	0.0149708	glycosyl transferase family protein	Cell wall / LPS / capsule
PA14_32160	antA	1.09155	0.000796482	0.00987214	anthranilate dioxygenase large subunit	Carbon compound catabolism
PA14_56030	0	1.09111	0.000187478	0.00298972	hypothetical protein	Transport of small molecules
PA14_43640	gpsA	1.08906	0.000608431	0.00796562	NAD(P)H-dependent glycerol-3-phosphate dehydrogenase	Central intermediary metabolism
PA14_12090	0	1.08104	9.86292e-05	0.00172315	RlpA family lipoprotein	Hypothetical, unclassified, unknown
PA14_04890	0	1.07793	0.00449474	0.0383476	zinc protease	Putative enzymes
PA14_62200	mrcB	1.0751	0.000417805	0.00589797	penicillin-binding protein 1B	Cell wall / LPS / capsule
PA14_25910	0	1.0743	0.0010002	0.011907	lipase	Fatty acid and phospholipid metabolism
PA14_51720	tolB	1.06448	3.13242e-05	0.000647113	translocation protein TolB	Transport of small molecules
PA14_00720	0	1.06184	0.00290799	0.0273138	hypothetical protein	Hypothetical, unclassified, unknown
PA14_56390	0	1.05626	0.000734014	0.00927757	hypothetical protein	Fatty acid and phospholipid metabolism
PA14_21690	0	1.05012	0.00560751	0.0447814	ATP-dependent DNA helicase	DNA replication, recombination, modification and repair
PA14_38640	0	1.02181	0.0041392	0.036158	CoA transferase subunit B	Fatty acid and phospholipid metabolism
PA14_45660	flhF	1.01067	0.00137162	0.0149708	flagellar biosynthesis regulator FlhF	Motility & Attachment
PA14_51690	0	1.00897	0.000233235	0.00354282	hypothetical protein	Hypothetical, unclassified, unknown
PA14_40370	0	1.00019	0.00397932	0.0353035	hypothetical protein	Hypothetical, unclassified, unknown
PA14_10780	0	0.990485	0.000773272	0.00967819	hypothetical protein	Hypothetical, unclassified, unknown
PA14_52140	0	0.982079	0.00227032	0.0228326	hypothetical protein	Hypothetical, unclassified, unknown
PA14_27050	0	0.981571	0.00172775	0.0182358	Slt family transglycosylase	Cell wall / LPS / capsule
PA14_28710	pheT	0.979878	0.00221199	0.0224221	phenylalanyl-tRNA synthetase subunit beta	Translation, post-translational modification, degradation
PA14_25740	tmk	0.979717	0.00427829	0.0368077	thymidylate kinase	Nucleotide biosynthesis and metabolism
PA14_38550	maiA	0.978849	0.000487259	0.00663371	maleylacetoacetate isomerase	Carbon compound catabolism
PA14_63010	recN	0.978022	0.00339749	0.031168	DNA repair protein RecN	DNA replication, recombination, modification and repair
PA14_70280	argB	0.977908	0.00358648	0.0323795	acetylglutamate kinase	Amino acid biosynthesis and metabolism
PA14_11880	0	0.97746	0.00287296	0.0270343	hypothetical protein	Hypothetical, unclassified, unknown
PA14_65700	0	0.975236	0.00394776	0.0351453	hypothetical protein	Hypothetical, unclassified, unknown
PA14_41400	0	0.970661	0.00105005	0.0123172	UDP-2,3-diacylglucosamine hydrolase	Putative enzymes
PA14_46240	0	0.967319	0.00641025	0.0498775	hypothetical protein	Membrane proteins
PA14_16690	ppc	0.964968	0.000290666	0.00427564	phosphoenolpyruvate carboxylase	Energy metabolism
PA14_51770	0	0.962132	0.000405068	0.00574389	hypothetical protein	Hypothetical, unclassified, unknown
PA14_14510	0	0.95444	0.00221798	0.0224384	hypothetical protein	Membrane proteins
PA14_04330	0	0.949634	0.00283929	0.0268657	hypothetical protein	Membrane proteins
PA14_67630	0	0.929061	0.00396406	0.0352292	hypothetical protein	Membrane proteins
PA14_06040	0	0.925591	0.00109007	0.0126246	hypothetical protein	Hypothetical, unclassified, unknown
PA14_41110	0	0.91494	0.00275689	0.0262314	solute-binding protein	Transport of small molecules
PA14_73330	parB	0.908263	0.00210959	0.021512	chromosome partitioning protein Spo0J	Cell division
PA14_52570	rsmA	0.906105	0.000953297	0.0114552	carbon storage regulator	Transcriptional regulators
PA14_05820	0	0.893675	0.000834403	0.010243	hypothetical protein	Energy metabolism
PA14_68870	gcvT	0.883952	0.000861854	0.0105294	glycine cleavage system aminomethyltransferase T	Amino acid biosynthesis and metabolism
PA14_53040	0	0.863743	0.00546173	0.0441684	lysozyme inhibitor	Hypothetical, unclassified, unknown
PA14_57050	fabG	0.863605	0.000707889	0.00899177	3-ketoacyl-ACP reductase	Putative enzymes
PA14_29420	0	0.84836	0.00456608	0.0386983	hypothetical protein	Putative enzymes
PA14_50800	pdxH	0.844808	0.00199464	0.0205858	pyridoxamine 5'-phosphate oxidase	Biosynthesis of cofactors, prosthetic groups and carriers
PA14_41900	panE	0.822923	0.00589742	0.0466446	2-dehydropantoate 2-reductase	Central intermediary metabolism
PA14_65320	miaA	0.754454	0.00590462	0.0466446	tRNA delta(2)-isopentenylpyrophosphate transferase	Translation, post-translational modification, degradation
PA14_62650	0	0.64325	0.00413319	0.036158	hypothetical protein	Hypothetical, unclassified, unknown
PA14_16430	wspA	-0.754609	0.00331135	0.030542	chemotaxis transducer	Chemotaxis; Motility & Attachment
PA14_52630	aruE	-0.786249	0.00189735	0.0197811	succinylglutamate desuccinylase	Amino acid biosynthesis and metabolism
PA14_05180	pilT	-0.792998	0.00549038	0.0443301	twitching motility protein PilT	Motility & Attachment
PA14_07870	0	-0.824735	0.0064113	0.0498775	ABC transporter substrate-binding protein	Transport of small molecules
PA14_61050	mscL	-0.827546	0.00359548	0.0324036	large-conductance mechanosensitive channel	Membrane proteins
PA14_30650	gacA	-0.86856	0.00555421	0.0445972	response regulator GacA	Transcriptional regulators
PA14_45310	ccmF	-0.880489	0.00229236	0.023009	cytochrome C-type biogenesis protein CcmF	Energy metabolism
PA14_05620	sahH	-0.893762	0.00601543	0.0473738	S-adenosyl-L-homocysteine hydrolase	Central intermediary metabolism
PA14_05510	0	-0.959775	0.00329944	0.0304871	hypothetical protein	Membrane proteins
PA14_13140	0	-0.965914	0.00256956	0.024912	hypothetical protein	Hypothetical, unclassified, unknown
PA14_52740	argR	-0.975868	0.00436174	0.0373374	transcriptional regulator ArgR	Transcriptional regulators
PA14_62570	folK	-0.976817	0.00555831	0.0445972	2-amino-4-hydroxy-6- hydroxymethyldihydropteridine pyrophosphokinase	Biosynthesis of cofactors, prosthetic groups and carriers
PA14_63580	fdnH	-0.979817	0.00558975	0.0447093	nitrate-inducible formate dehydrogenase subunit beta	Energy metabolism
PA14_03930	spuE	-0.984793	0.00134386	0.0148091	polyamine transport protein	Transport of small molecules
PA14_67530	0	-0.985471	0.00125501	0.014027	hypothetical protein	Membrane proteins
PA14_22860	0	-1.00919	0.00479834	0.0398745	transcriptional regulator	Transcriptional regulators
PA14_13110	0	-1.01079	0.00518458	0.0423959	long-chain-fatty-acid--CoA ligase	Fatty acid and phospholipid metabolism
PA14_08450	0	-1.0148	0.00639928	0.0498775	hypothetical protein	Membrane proteins
PA14_04010	0	-1.02263	0.000281135	0.00415933	hypothetical protein	Hypothetical, unclassified, unknown
PA14_28460	0	-1.025	0.00472431	0.0395834	hypothetical protein	Hypothetical, unclassified, unknown
PA14_16470	0	-1.02648	0.00455209	0.0386437	chemotaxis sensor/effector fusion protein	Chemotaxis; Motility & Attachment
PA14_06580	0	-1.04573	0.00266289	0.0255268	hypothetical protein	Hypothetical, unclassified, unknown
PA14_16450	wspC	-1.04611	0.00113698	0.0130206	methyltransferase	Chemotaxis; Motility & Attachment
PA14_16840	0	-1.04749	0.00252563	0.0246409	lipoprotein	Fatty acid and phospholipid metabolism
PA14_24445	gdhB	-1.04977	8.38922e-05	0.00152827	NAD-dependent glutamate dehydrogenase	Amino acid biosynthesis and metabolism
PA14_60830	mexD	-1.07584	0.000977152	0.011687	multidrug efflux RND transporter MexD	Antibiotic resistance and susceptibility
PA14_42670	0	-1.09563	0.000122881	0.00211083	hypothetical protein	Membrane proteins
PA14_00510	0	-1.104	0.00421858	0.0364779	hemagglutinin	Membrane proteins
PA14_49900	0	-1.11552	0.00186507	0.0194843	hypothetical protein	Membrane proteins
PA14_40180	0	-1.12368	0.00453392	0.0385533	oxidoreductase	Putative enzymes
PA14_58270	0	-1.13029	0.000689959	0.00882975	hypothetical protein	Hypothetical, unclassified, unknown
PA14_61270	0	-1.13093	0.000902538	0.0108964	hypothetical protein	Hypothetical, unclassified, unknown
PA14_31720	0	-1.13389	0.000885871	0.0107714	hypothetical protein	Fatty acid and phospholipid metabolism
PA14_20580	amiC	-1.13638	0.00266822	0.0255301	aliphatic amidase expression-regulating protein	Transcriptional regulators
PA14_66650	pilN	-1.13809	0.0023258	0.0232188	type 4 fimbrial biogenesis protein PilN	Motility & Attachment
PA14_28895	0	-1.14268	0.00208247	0.0212778	hypothetical protein	Hypothetical, unclassified, unknown
PA14_19120	rhlR	-1.15366	3.13507e-05	0.000647113	transcriptional regulator RhlR	Transcriptional regulators
PA14_52700	aruF	-1.15562	0.00232687	0.0232188	arginine/ornithine succinyltransferase AI subunit	Amino acid biosynthesis and metabolism
PA14_45110	cysP	-1.16019	3.87247e-05	0.000774057	sulfate-binding protein of ABC transporter	Transport of small molecules
PA14_01150	0	-1.16414	0.000865065	0.0105435	hypothetical protein	Hypothetical, unclassified, unknown
PA14_55510	0	-1.1686	0.00472293	0.0395834	hypothetical protein	Hypothetical, unclassified, unknown
PA14_33290	0	-1.19183	0.00170383	0.018095	hypothetical protein	Hypothetical, unclassified, unknown
PA14_70040	dadA	-1.192	0.00355966	0.0323274	D-amino acid dehydrogenase small subunit	Amino acid biosynthesis and metabolism
PA14_60750	pra	-1.20826	1.55847e-05	0.000365955	protein activator	Carbon compound catabolism
PA14_00875	ppkA	-1.21293	0.000637699	0.00828523	serine/threonine protein kinase PpkA	Translation, post-translational modification, degradation
PA14_01230	0	-1.21994	0.00325007	0.0300852	hypothetical protein	Hypothetical, unclassified, unknown
PA14_45580	0	-1.22511	0.000610038	0.00796628	chemotaxis-specific methylesterase	Chemotaxis
PA14_16350	0	-1.22595	0.00387615	0.0346283	two-component response regulator	Two-component regulatory systems
PA14_20570	0	-1.24363	0.000796006	0.00987214	chaperone	Chaperones & heat shock proteins
PA14_68940	0	-1.24973	2.95023e-05	0.000618943	hypothetical protein	Hypothetical, unclassified, unknown
PA14_55760	0	-1.24995	0.00409266	0.0359971	hypothetical protein	Hypothetical, unclassified, unknown
PA14_19130	rhlI	-1.25155	0.000450314	0.00624705	autoinducer synthesis protein RhlI	Biosynthesis of cofactors, prosthetic groups and carriers
PA14_58380	0	-1.25547	0.00599558	0.0472902	transcriptional regulator	Transcriptional regulators
PA14_66640	pilO	-1.2618	0.000373096	0.00533942	type 4 fimbrial biogenesis protein PilO	Motility & Attachment
PA14_45560	motC	-1.26721	0.00223864	0.0226028	flagellar motor protein	Chemotaxis
PA14_27360	0	-1.26857	0.00459037	0.0388398	enoyl-CoA hydratase	Fatty acid and phospholipid metabolism
PA14_52340	0	-1.27375	0.00246261	0.0242458	hypothetical protein	Hypothetical, unclassified, unknown
PA14_40200	0	-1.27982	3.06941e-05	0.000638712	oxidoreductase	Putative enzymes
PA14_20960	0	-1.28354	0.00247855	0.0243059	isomerase	Putative enzymes
PA14_04810	0	-1.29683	5.01908e-05	0.000958682	aldehyde dehydrogenase	Energy metabolism
PA14_52660	aruB	-1.2983	9.40253e-05	0.00167123	succinylarginine dihydrolase	Amino acid biosynthesis and metabolism
PA14_37830	0	-1.3082	0.00620603	0.048576	pyridoxal-phosphate dependent protein	Amino acid biosynthesis and metabolism
PA14_03200	0	-1.31595	0.00102013	0.0120602	hypothetical protein	Hypothetical, unclassified, unknown
PA14_68170	rmlB	-1.33204	0.00174333	0.0183624	dTDP-D-glucose 4,6-dehydratase	Cell wall / LPS / capsule
PA14_39440	0	-1.33506	0.000472368	0.00650014	hypothetical protein	Hypothetical, unclassified, unknown
PA14_34800	0	-1.34519	0.00243739	0.0241335	amino acid transporter LysE	Transport of small molecules
PA14_30730	0	-1.3578	0.00193823	0.0201663	hypothetical protein	Hypothetical, unclassified, unknown
PA14_00830	0	-1.35896	1.69665e-05	0.000392993	hypothetical protein	Hypothetical, unclassified, unknown
PA14_58240	0	-1.35944	0.000436647	0.00609046	hypothetical protein	Hypothetical, unclassified, unknown
PA14_18950	0	-1.37294	0.00197019	0.0204572	Na(+)-translocating NADH-quinone reductase subunit E	Energy metabolism
PA14_53250	cpbD	-1.38045	0.000976331	0.011687	chitin-binding protein CbpD	Secreted Factors (toxins, enzymes, alginate)
PA14_29410	0	-1.38159	0.00118796	0.013574	serine/threonine dehydratase	Amino acid biosynthesis and metabolism
PA14_28920	0	-1.38961	0.000403669	0.00573995	chaperone	Chaperones & heat shock proteins
PA14_48560	0	-1.39384	0.00200819	0.0206424	hypothetical protein	Hypothetical, unclassified, unknown
PA14_01140	0	-1.39673	0.00157793	0.0169338	hypothetical protein	Hypothetical, unclassified, unknown
PA14_24300	0	-1.39806	0.00578826	0.0460095	hypothetical protein	Hypothetical, unclassified, unknown
PA14_00630	0	-1.39864	0.00101237	0.0119961	hypothetical protein	Hypothetical, unclassified, unknown
PA14_67720	secB	-1.39958	0.00016639	0.00272997	preprotein translocase subunit SecB	Protein secretion/export apparatus
PA14_52690	aruG	-1.40247	0.00155582	0.0167316	arginine/ornithine succinyltransferase AII subunit	Amino acid biosynthesis and metabolism
PA14_33300	0	-1.40378	0.000573667	0.00760778	hypothetical protein	Hypothetical, unclassified, unknown
PA14_48760	0	-1.41591	4.17901e-06	0.000117541	hydrolase	Putative enzymes
PA14_21190	0	-1.42523	0.000799398	0.00988435	hypothetical protein	Hypothetical, unclassified, unknown
PA14_20120	0	-1.43055	0.00109633	0.0126684	hypothetical protein	Hypothetical, unclassified, unknown
PA14_66850	0	-1.43414	8.46401e-05	0.00153643	TetR family transcriptional regulator	Transcriptional regulators
PA14_56160	0	-1.43638	0.00431207	0.036974	hypothetical protein	Putative enzymes
PA14_48790	0	-1.44286	4.45977e-06	0.000121434	lipoprotein	Cell wall / LPS / capsule
PA14_41840	cysH	-1.4436	0.00583776	0.0462593	phosphoadenosine phosphosulfate reductase	Central intermediary metabolism
PA14_39960	phzB2	-1.4449	4.6522e-05	0.000902069	phenazine biosynthesis protein	Secreted Factors (toxins, enzymes, alginate)
PA14_52720	argD	-1.45743	0.000365138	0.0052504	bifunctional N-succinyldiaminopimelate-aminotransferase/acetylornithine transaminase	Amino acid biosynthesis and metabolism
PA14_55810	0	-1.46114	0.00243097	0.0241165	two-component response regulator	Two-component regulatory systems
PA14_14210	0	-1.46693	0.00356807	0.0323274	hypothetical protein	Hypothetical, unclassified, unknown
PA14_04760	coaD	-1.46795	0.00408584	0.0359971	phosphopantetheine adenylyltransferase	Central intermediary metabolism
PA14_56140	0	-1.47163	0.00112605	0.0129244	hypothetical protein	Hypothetical, unclassified, unknown
PA14_66840	phaC2	-1.48182	0.00111143	0.0127852	poly(3-hydroxyalkanoic acid) synthase 2	Central intermediary metabolism
PA14_49260	napB	-1.48545	0.00100301	0.0119128	cytochrome c-type protein NapB precursor	Energy metabolism
PA14_19590	0	-1.4857	0.00377096	0.0338659	molybdopterin-binding protein	Central intermediary metabolism
PA14_48780	0	-1.48744	4.44286e-06	0.000121434	hypothetical protein	Transport of small molecules
PA14_66910	0	-1.48887	0.00382407	0.0342827	hypothetical protein	Hypothetical, unclassified, unknown
PA14_58250	0	-1.4894	9.55976e-05	0.00168746	hypothetical protein	Membrane proteins
PA14_42920	0	-1.49042	0.00265459	0.0254951	hypothetical protein	Hypothetical, unclassified, unknown
PA14_29405	#N/A	-1.49282	0.00027294	0.00404979	#N/A	#N/A
PA14_42990	0	-1.49339	0.00123333	0.0138795	hypothetical protein	Hypothetical, unclassified, unknown
PA14_58330	0	-1.4966	1.40471e-07	5.99372e-06	hypothetical protein	Hypothetical, unclassified, unknown
PA14_19110	rhlB	-1.51188	2.34861e-06	7.19912e-05	rhamnosyltransferase chain B	Secreted Factors (toxins, enzymes, alginate)
PA14_68900	0	-1.51976	0.00514202	0.0421585	iron ABC transporter substrate-binding protein	Transport of small molecules
PA14_52130	0	-1.52598	2.4203e-05	0.000528929	hypothetical protein	Hypothetical, unclassified, unknown
PA14_52670	astD	-1.52956	6.4682e-05	0.00120403	succinylglutamic semialdehyde dehydrogenase	Amino acid biosynthesis and metabolism
PA14_58670	ampD	-1.53268	0.00420232	0.0363988	N-acetyl-anhydromuranmyl-L-alanine amidase	Cell wall / LPS / capsule
PA14_60850	mexC	-1.53316	9.66099e-06	0.000240071	multidrug efflux RND membrane fusion protein	Antibiotic resistance and susceptibility
PA14_09900	prpL	-1.53827	0.00199386	0.0205858	Pvds-regulated endoprotease, lysyl class	Putative enzymes
PA14_40290	lasA	-1.5423	0.000211972	0.00325851	LasA protease	Translation, post-translational modification, degradation
PA14_29400	0	-1.54262	0.00127938	0.0142064	hypothetical protein	Cell wall / LPS / capsule; Hypothetical, unclassified, unknown
PA14_13130	0	-1.54759	7.63402e-06	0.000194421	hypothetical protein	Hypothetical, unclassified, unknown
PA14_31730	0	-1.55261	7.11696e-06	0.000183074	hypothetical protein	Putative enzymes
PA14_42980	0	-1.55422	0.00314488	0.0292171	ClpA/B-type protease	Chaperones & heat shock proteins
PA14_45370	ccmB	-1.55575	0.00235237	0.0234183	heme exporter protein CcmB	Transport of small molecules
PA14_70970	betI	-1.55832	0.000385119	0.00549143	transcriptional regulator BetI	Transcriptional regulators
PA14_29390	0	-1.56248	0.00108355	0.0126062	hypothetical protein	Hypothetical, unclassified, unknown
PA14_37760	0	-1.56255	0.00491376	0.0406358	MFS transporter	Transport of small molecules
PA14_16180	0	-1.56745	0.000149138	0.00248676	hypothetical protein	Hypothetical, unclassified, unknown
PA14_52280	0	-1.58645	0.00284867	0.0269047	hypothetical protein	Hypothetical, unclassified, unknown
PA14_07430	0	-1.58668	0.00129347	0.0143318	hypothetical protein	Hypothetical, unclassified, unknown
PA14_33350	0	-1.58746	0.00347802	0.0317928	hypothetical protein	Hypothetical, unclassified, unknown
PA14_20560	amiE	-1.60024	1.3328e-05	0.000318814	acylamide amidohydrolase	Carbon compound catabolism
PA14_28880	0	-1.60484	0.000646639	0.00835895	hypothetical protein	Hypothetical, unclassified, unknown
PA14_67520	0	-1.61329	0.000576339	0.00762345	hypothetical protein	Hypothetical, unclassified, unknown
PA14_32400	mexE	-1.61419	0.00259547	0.0251157	RND multidrug efflux membrane fusion protein MexE	Antibiotic resistance and susceptibility
PA14_07890	0	-1.6231	4.08946e-05	0.000805151	ABC transporter permease	Transport of small molecules
PA14_72080	0	-1.63337	0.00120923	0.0137557	hypothetical protein	Hypothetical, unclassified, unknown
PA14_40170	0	-1.63504	0.000893791	0.010842	transporter	Protein secretion/export apparatus
PA14_28120	0	-1.63916	0.00122764	0.0138726	hypothetical protein	Hypothetical, unclassified, unknown
PA14_61380	0	-1.63952	1.01217e-05	0.0002491	hypothetical protein	Hypothetical, unclassified, unknown
PA14_21030	0	-1.64573	8.07694e-09	4.69839e-07	ATP-dependent Clp protease proteolytic subunit	Translation, post-translational modification, degradation
PA14_11130	0	-1.64692	0.000435865	0.00609046	short chain dehydrogenase	Putative enzymes
PA14_55220	0	-1.64902	0.000991033	0.0118254	MFS family transporter	Transport of small molecules
PA14_34460	0	-1.6492	0.00207165	0.0212095	hypothetical protein	Adaptation, Protection
PA14_14800	fdx2	-1.65541	0.00123367	0.0138795	ferredoxin 2Fe-2S	Energy metabolism
PA14_00620	0	-1.66299	0.000501938	0.00676163	hypothetical protein	Hypothetical, unclassified, unknown
PA14_10500	0	-1.6643	0.0051473	0.0421585	cbb3-type cytochrome c oxidase subunit I	Energy metabolism
PA14_16200	0	-1.67086	0.00135488	0.0148833	hypothetical protein	Hypothetical, unclassified, unknown
PA14_20980	0	-1.6905	1.91795e-05	0.000436355	short chain dehydrogenas	Putative enzymes
PA14_20610	lecB	-1.69466	6.40646e-06	0.00016732	fucose-binding lectin PA-IIL	Motility & Attachment
PA14_67220	0	-1.69494	9.0767e-05	0.0016246	hypothetical protein	Hypothetical, unclassified, unknown
PA14_44930	0	-1.69517	0.00246768	0.0242458	hypothetical protein	Hypothetical, unclassified, unknown
PA14_19490	0	-1.6975	0.0024556	0.0242458	antioxidant protein	Adaptation, Protection
PA14_42690	speE	-1.705	0.00265085	0.0254951	spermidine synthase	Central intermediary metabolism
PA14_37260	0	-1.70692	0.0010515	0.0123172	porin	Transport of small molecules
PA14_45700	0	-1.71203	0.000331666	0.00480962	hypothetical protein	Hypothetical, unclassified, unknown
PA14_28030	0	-1.72471	0.00408351	0.0359971	hypothetical protein	Hypothetical, unclassified, unknown
PA14_28010	0	-1.72826	0.00418347	0.0362969	hypothetical protein	Hypothetical, unclassified, unknown
PA14_34870	chiC	-1.73072	0.000189378	0.002993	chitinase	Carbon compound catabolism
PA14_05300	0	-1.73098	0.00438544	0.0374775	TonB domain-containing protein	Membrane proteins
PA14_33320	0	-1.73619	1.90473e-05	0.000435282	hypothetical protein	Hypothetical, unclassified, unknown
PA14_46630	0	-1.73816	0.000206707	0.00320646	hypothetical protein	Central intermediary metabolism
PA14_47530	0	-1.74246	8.6369e-05	0.00155677	hypothetical protein	Hypothetical, unclassified, unknown
PA14_19020	0	-1.75039	0.00255228	0.0247915	hypothetical protein	Hypothetical, unclassified, unknown
PA14_16190	0	-1.75114	8.46054e-08	3.8327e-06	hypothetical protein	Hypothetical, unclassified, unknown
PA14_28360	0	-1.75144	0.00052277	0.0069871	hypothetical protein	Hypothetical, unclassified, unknown
PA14_61460	0	-1.78648	0.000255822	0.00384034	hypoxanthine-guanine phosphoribosyltransferase	Nucleotide biosynthesis and metabolism
PA14_09480	phzA1	-1.78767	0.00366303	0.0329544	phenazine biosynthesis protein	Secreted Factors (toxins, enzymes, alginate)
PA14_00970	0	-1.788	0.000269842	0.00401547	hypothetical protein	Hypothetical, unclassified, unknown
PA14_35620	pslK	-1.78929	1.7381e-05	0.000398984	hypothetical protein	Membrane proteins
PA14_00080	0	-1.7896	1.93732e-07	7.70174e-06	hypothetical protein	Hypothetical, unclassified, unknown
PA14_20950	fabH2	-1.79268	5.29016e-06	0.000141043	3-oxoacyl-ACP synthase	Fatty acid and phospholipid metabolism
PA14_36910	ligD	-1.79501	0.0006395	0.0082876	ATP-dependent DNA ligase	DNA replication, recombination, modification and repair
PA14_66630	pilP	-1.80327	0.000187011	0.00298972	type 4 fimbrial biogenesis protein PilP	Motility & Attachment
PA14_20940	0	-1.81007	6.15454e-08	2.89037e-06	acyl carrier protein	Fatty acid and phospholipid metabolism
PA14_50940	0	-1.81786	0.00312278	0.0290646	hypothetical protein	Hypothetical, unclassified, unknown
PA14_07090	metK	-1.81999	4.33105e-05	0.000842989	S-adenosylmethionine synthetase	Antibiotic resistance and susceptibility
PA14_50200	fleS	-1.82207	2.07e-06	6.62271e-05	two-component sensor	Two-component regulatory systems
PA14_56170	0	-1.82385	8.56712e-05	0.00154965	hypothetical protein	Hypothetical, unclassified, unknown
PA14_19540	0	-1.82536	0.00220448	0.0223904	hypothetical protein	Transport of small molecules
PA14_02180	cheB	-1.83397	0.00415017	0.0361745	chemotaxis-specific methylesterase	Chemotaxis
PA14_40260	0	-1.83882	0.00474682	0.0395898	hypothetical protein	Hypothetical, unclassified, unknown
PA14_45680	flhA	-1.84493	0.000178172	0.0028737	flagellar biosynthesis protein FlhA	Motility & Attachment
PA14_46370	0	-1.84695	0.000293936	0.00431134	two-component sensor	Two-component regulatory systems
PA14_21020	0	-1.85723	3.54172e-07	1.30432e-05	non-ribosomal peptide synthetase	Biosynthesis of cofactors, prosthetic groups and carriers
PA14_09400	phzS	-1.85962	6.58495e-08	3.0644e-06	hypothetical protein	Putative enzymes
PA14_11910	0	-1.8673	9.65646e-10	7.06163e-08	hypothetical protein	Hypothetical, unclassified, unknown
PA14_19100	rhlA	-1.86975	1.41777e-06	4.68229e-05	rhamnosyltransferase chain A	Secreted Factors (toxins, enzymes, alginate)
PA14_03610	0	-1.8775	0.00412855	0.036158	Zn-dependent protease with chaperone function	Chaperones & heat shock proteins
PA14_11140	0	-1.88028	0.000177518	0.0028737	nonribosomal peptide synthetase	Biosynthesis of cofactors, prosthetic groups and carriers
PA14_36200	0	-1.89723	8.19889e-05	0.00149893	ABC transporter substrate-binding protein	Transport of small molecules
PA14_00860	0	-1.91099	5.66029e-05	0.00107315	ABC transporter ATP-binding protein	Transport of small molecules
PA14_02220	0	-1.92263	3.66291e-05	0.000741124	chemotaxis transducer	Chemotaxis
PA14_05790	0	-1.92733	0.00615492	0.0483237	transporter	Nucleotide biosynthesis and metabolism
PA14_13010	0	-1.94051	9.46399e-05	0.00167634	hypothetical protein	Hypothetical, unclassified, unknown
PA14_34100	0	-1.96046	6.10576e-07	2.18569e-05	hypothetical protein	Hypothetical, unclassified, unknown
PA14_01610	0	-1.97436	0.0050542	0.0416626	hypothetical protein	Hypothetical, unclassified, unknown
PA14_62690	0	-1.98366	1.46465e-06	4.80613e-05	hypothetical protein	Hypothetical, unclassified, unknown
PA14_33940	0	-1.98786	0.00331733	0.0305421	hypothetical protein	Hypothetical, unclassified, unknown
PA14_09470	phzB1	-1.98968	3.21078e-07	1.19971e-05	phenazine biosynthesis protein	Secreted Factors (toxins, enzymes, alginate)
PA14_31760	0	-1.99802	3.16263e-07	1.1904e-05	phosphatidate cytidylyltransferase	Fatty acid and phospholipid metabolism
PA14_49850	0	-2.005	0.00571723	0.0455156	hypothetical protein	Hypothetical, unclassified, unknown
PA14_00925	0	-2.01118	4.22635e-05	0.000825751	hypothetical protein	Hypothetical, unclassified, unknown
PA14_21010	0	-2.01592	1.01172e-06	3.49933e-05	FAD-dependent monooxygenase	Energy metabolism
PA14_13370	0	-2.02207	0.00025496	0.00383865	hypothetical protein	Hypothetical, unclassified, unknown
PA14_01190	0	-2.02603	0.000130808	0.00223202	3-oxoacyl-ACP synthase	Fatty acid and phospholipid metabolism
PA14_07330	0	-2.03526	1.48225e-07	6.20297e-06	hypothetical protein	Hypothetical, unclassified, unknown
PA14_24990	0	-2.04102	4.76884e-08	2.37007e-06	hypothetical protein	Hypothetical, unclassified, unknown
PA14_35670	pslG	-2.0447	2.1437e-07	8.37681e-06	glycosyl hydrolase	Carbon compound catabolism; Putative enzymes
PA14_42970	0	-2.05198	0.000837886	0.0102611	transcriptional regulator	Transcriptional regulators
PA14_03560	0	-2.06567	7.16495e-05	0.00132409	hypothetical protein	Hypothetical, unclassified, unknown
PA14_31740	0	-2.06781	1.37968e-05	0.000326972	hypothetical protein	Hypothetical, unclassified, unknown
PA14_37780	0	-2.06796	5.04339e-07	1.831e-05	hypothetical protein	Hypothetical, unclassified, unknown
PA14_10490	0	-2.07497	0.000120498	0.00207687	hypothetical protein	Hypothetical, unclassified, unknown
PA14_56090	0	-2.07516	6.4586e-06	0.000167825	hypothetical protein	Hypothetical, unclassified, unknown
PA14_13350	0	-2.08375	1.72062e-05	0.00039675	hypothetical protein	Hypothetical, unclassified, unknown
PA14_45100	0	-2.10446	1.1526e-13	2.10721e-11	hypothetical protein	Transport of small molecules
PA14_20970	cyp23	-2.12162	1.46205e-09	1.00369e-07	cytochrome P450	Adaptation, Protection
PA14_20900	0	-2.13355	7.85057e-09	4.69839e-07	MFS transporter	Membrane proteins
PA14_00900	0	-2.13657	9.94961e-07	3.46476e-05	hypothetical protein	Hypothetical, unclassified, unknown
PA14_25520	0	-2.15432	0.00415682	0.0361745	hypothetical protein	Hypothetical, unclassified, unknown
PA14_01600	0	-2.16603	0.000186711	0.00298972	aldehyde dehydrogenase	Energy metabolism
PA14_09520	mexI	-2.17186	0.000439211	0.00610957	RND efflux transporter	Transport of small molecules
PA14_39460	0	-2.19018	0.000217787	0.00333788	hypothetical protein	Hypothetical, unclassified, unknown
PA14_33310	0	-2.19083	2.58704e-05	0.00055643	hypothetical protein	Hypothetical, unclassified, unknown
PA14_37745	0	-2.19107	0.000102994	0.00179328	carbamoyl transferase	Putative enzymes
PA14_31750	0	-2.19712	2.41391e-06	7.31173e-05	acyltransferase	Fatty acid and phospholipid metabolism
PA14_02200	0	-2.21118	6.32932e-06	0.000166153	chemotaxis protein methyltransferase	Chemotaxis
PA14_10360	0	-2.22549	1.02314e-05	0.000250596	hypothetical protein	Hypothetical, unclassified, unknown
PA14_00820	0	-2.23728	3.08641e-09	1.95053e-07	hypothetical protein	Hypothetical, unclassified, unknown
PA14_56100	0	-2.24446	3.31526e-05	0.000676128	hypothetical protein	Membrane proteins
PA14_12960	0	-2.27624	0.00529514	0.0430935	taurine ABC transporter permease	Transport of small molecules
PA14_35630	pslJ	-2.29535	5.17558e-08	2.52322e-06	hypothetical protein	Hypothetical, unclassified, unknown
PA14_20920	0	-2.29875	1.88556e-10	1.89297e-08	hypothetical protein	Hypothetical, unclassified, unknown
PA14_21000	0	-2.30844	4.37836e-10	3.79879e-08	hypothetical protein	Hypothetical, unclassified, unknown
PA14_28000	0	-2.33273	2.23926e-06	6.9895e-05	hypothetical protein	Hypothetical, unclassified, unknown
PA14_28210	0	-2.33635	7.34297e-05	0.00135211	hypothetical protein	Hypothetical, unclassified, unknown
PA14_35680	pslF	-2.34074	1.72867e-11	2.05792e-09	hypothetical protein	Hypothetical, unclassified, unknown
PA14_07900	0	-2.35442	9.78511e-05	0.00171541	ABC transporter permease	Transport of small molecules
PA14_02260	0	-2.3751	5.48573e-10	4.60352e-08	two-component response regulator	Two-component regulatory systems
PA14_01170	0	-2.38194	5.8653e-05	0.00109837	hypothetical protein	Hypothetical, unclassified, unknown
PA14_58260	0	-2.39457	2.53368e-05	0.000549573	hypothetical protein	Hypothetical, unclassified, unknown
PA14_00890	0	-2.42515	1.61703e-08	8.99738e-07	phosphoprotein phosphatase	Putative enzymes
PA14_58170	gatC	-2.42519	0.000720295	0.00912671	aspartyl/glutamyl-tRNA amidotransferase subunit C	Translation, post-translational modification, degradation
PA14_37770	0	-2.43491	3.89364e-06	0.00011135	hydrolase	Carbon compound catabolism
PA14_33340	0	-2.43727	2.27321e-06	7.05245e-05	helicase	Hypothetical, unclassified, unknown
PA14_43310	0	-2.44021	0.00200803	0.0206424	hypothetical protein	Hypothetical, unclassified, unknown
PA14_00940	0	-2.44129	6.07195e-08	2.89037e-06	hypothetical protein	Hypothetical, unclassified, unknown
PA14_05750	0	-2.44418	0.000456146	0.00629383	oxidoreductase	Amino acid biosynthesis and metabolism
PA14_12920	0	-2.45316	0.000333088	0.0048166	taurine ABC transporter periplasmic protein	Transport of small molecules
PA14_02270	0	-2.45513	2.57348e-09	1.66755e-07	chemotaxis transducer	Chemotaxis
PA14_72360	0	-2.46407	1.82824e-08	9.85132e-07	hypothetical protein	Hypothetical, unclassified, unknown
PA14_01040	0	-2.47322	2.37006e-06	7.22163e-05	secretion protein	Protein secretion/export apparatus
PA14_64650	ureE	-2.48592	0.00416229	0.0361745	urease accessory protein UreE	Biosynthesis of cofactors, prosthetic groups and carriers
PA14_55900	0	-2.48944	0.00180202	0.0188641	hypothetical protein	Protein secretion/export apparatus
PA14_00960	0	-2.49938	3.53092e-07	1.30432e-05	lipoprotein	Fatty acid and phospholipid metabolism
PA14_37310	0	-2.51218	0.00124416	0.0139667	hypothetical protein	Transport of small molecules
PA14_51500	0	-2.53498	0.00174855	0.0183795	hypothetical protein	Hypothetical, unclassified, unknown
PA14_62680	0	-2.54221	7.74434e-07	2.73402e-05	hypothetical protein	Hypothetical, unclassified, unknown
PA14_02250	cheA	-2.56194	4.65222e-11	5.29215e-09	two-component sensor	Two-component regulatory systems
PA14_37670	0	-2.58059	0.00337203	0.03099	hypothetical protein	Hypothetical, unclassified, unknown
PA14_34080	0	-2.62543	1.73981e-07	7.12487e-06	hypothetical protein	Hypothetical, unclassified, unknown
PA14_01020	0	-2.64872	5.27253e-08	2.54623e-06	hypothetical protein	Hypothetical, unclassified, unknown
PA14_41420	0	-2.65214	0.00104787	0.0123172	hypothetical protein	Hypothetical, unclassified, unknown
PA14_00850	0	-2.66806	2.76822e-06	8.28685e-05	hypothetical protein	Transport of small molecules
PA14_35650	pslH	-2.67074	2.86625e-07	1.09495e-05	hypothetical protein	Cell wall / LPS / capsule; Hypothetical, unclassified, unknown
PA14_00910	0	-2.68834	1.17924e-11	1.50913e-09	hypothetical protein	Hypothetical, unclassified, unknown
PA14_36560	0	-2.69912	4.43091e-06	0.000121434	hypothetical protein	Hypothetical, unclassified, unknown
PA14_34110	0	-2.71083	3.81995e-10	3.43058e-08	hypothetical protein	Hypothetical, unclassified, unknown
PA14_13380	0	-2.73569	2.38324e-05	0.000525854	hypothetical protein	Hypothetical, unclassified, unknown
PA14_16210	0	-2.7475	8.47127e-06	0.000214675	hypothetical protein	Hypothetical, unclassified, unknown
PA14_42880	stk1	-2.7605	0.00215535	0.0219349	serine-threonine kinase Stk1	Translation, post-translational modification, degradation
PA14_67850	0	-2.76095	0.00108688	0.0126162	ABC-type amino acid transport protein, periplasmic component	Transport of small molecules
PA14_02230	cheW	-2.79549	5.91135e-06	0.000156736	purine-binding chemotaxis protein	Chemotaxis
PA14_01200	0	-2.81615	2.39764e-05	0.000526761	hypothetical protein	Hypothetical, unclassified, unknown
PA14_09540	mexG	-2.82456	4.86821e-05	0.000933346	hypothetical protein	Membrane proteins
PA14_34150	0	-2.82874	8.98575e-09	5.1109e-07	transcriptional regulator	Transcriptional regulators
PA14_01490	0	-2.83031	2.98428e-14	6.1106e-12	hemolysin	Putative enzymes
PA14_63410	0	-2.84069	0.00107159	0.0125239	hypothetical protein	Hypothetical, unclassified, unknown
PA14_35690	pslE	-2.84332	4.45148e-12	6.32975e-10	hypothetical protein	Hypothetical, unclassified, unknown
PA14_55890	0	-2.85598	0.000136508	0.00231386	type II secretion system protein	Protein secretion/export apparatus
PA14_01030	0	-2.8884	8.2576e-10	6.40464e-08	hypothetical protein	Hypothetical, unclassified, unknown
PA14_13360	0	-2.91271	1.40072e-07	5.99372e-06	hypothetical protein	Hypothetical, unclassified, unknown
PA14_01070	0	-2.91849	8.10268e-12	1.06353e-09	hypothetical protein	Hypothetical, unclassified, unknown
PA14_20460	0	-2.92516	7.07877e-05	0.00131291	hypothetical protein	Hypothetical, unclassified, unknown
PA14_01620	aptA	-2.94778	0.00510764	0.0420354	beta alanine--pyruvate transaminase	Amino acid biosynthesis and metabolism
PA14_01580	gabP	-2.9653	2.28914e-06	7.05911e-05	gamma-aminobutyrate permease	Transport of small molecules
PA14_01080	0	-2.98993	1.51249e-11	1.8884e-09	hypothetical protein	Hypothetical, unclassified, unknown
PA14_01100	0	-3.00747	2.12869e-10	2.056e-08	ClpA/B-type chaperone	Translation, post-translational modification, degradation
PA14_72370	0	-3.01691	9.41237e-10	6.98289e-08	hypothetical protein	Hypothetical, unclassified, unknown
PA14_35640	pslI	-3.038	1.62141e-10	1.69388e-08	transferase	Cell wall / LPS / capsule; Putative enzymes
PA14_38160	0	-3.03924	0.00125829	0.0140331	hypothetical protein	Transport of small molecules
PA14_34140	0	-3.05106	3.36451e-13	5.74098e-11	hypothetical protein	Hypothetical, unclassified, unknown
PA14_34130	0	-3.0571	5.12517e-15	1.14068e-12	hypothetical protein	Hypothetical, unclassified, unknown
PA14_43030	0	-3.10749	6.71597e-09	4.09275e-07	hypothetical protein	Hypothetical, unclassified, unknown
PA14_01180	0	-3.13277	1.11434e-07	4.97482e-06	hypothetical protein	Hypothetical, unclassified, unknown
PA14_55880	0	-3.16129	0.000517743	0.00693803	hypothetical protein	Protein secretion/export apparatus
PA14_20020	hasAp	-3.19989	0.000674844	0.00865796	heme acquisition protein HasAp	Transport of small molecules
PA14_33960	0	-3.22354	1.76781e-06	5.7275e-05	hypothetical protein	Hypothetical, unclassified, unknown
PA14_39270	0	-3.27916	4.82725e-05	0.000928973	hypothetical protein	Hypothetical, unclassified, unknown
PA14_01010	0	-3.31477	7.99933e-09	4.69839e-07	hypothetical protein	Hypothetical, unclassified, unknown
PA14_21470	0	-3.33029	0.000419391	0.00589797	hypothetical protein	Hypothetical, unclassified, unknown
PA14_09500	opmD	-3.34736	1.40505e-07	5.99372e-06	outer membrane protein	Membrane proteins
PA14_20480	0	-3.36672	6.94422e-07	2.46858e-05	hypothetical protein	Hypothetical, unclassified, unknown
PA14_06750	nirS	-3.37021	0.00410337	0.0360294	nitrite reductase	Energy metabolism
PA14_43020	0	-3.48573	0.000741007	0.00931994	hypothetical protein	Hypothetical, unclassified, unknown
PA14_01540	0	-3.49321	3.4863e-10	3.18685e-08	hypothetical protein	Hypothetical, unclassified, unknown
PA14_01110	0	-3.50191	1.08469e-13	2.05648e-11	hypothetical protein	Hypothetical, unclassified, unknown
PA14_43040	0	-3.51803	4.15336e-06	0.000117464	hypothetical protein	Hypothetical, unclassified, unknown
PA14_58610	0	-3.67666	3.63522e-06	0.000105731	hypothetical protein	Putative enzymes
PA14_33990	0	-3.84602	9.61808e-15	2.05146e-12	ClpA/B-type protease	Translation, post-translational modification, degradation
PA14_44230	0	-4.00708	0.00485741	0.0402742	hypothetical protein	Hypothetical, unclassified, unknown
PA14_17000	0	-4.13511	5.47448e-09	3.37637e-07	hypothetical protein	Hypothetical, unclassified, unknown
PA14_34010	0	-4.18762	1.11929e-15	2.60438e-13	hypothetical protein	Hypothetical, unclassified, unknown
PA14_61530	0	-4.3243	4.15355e-05	0.000814638	pili assembly chaperone	Motility & Attachment
PA14_28020	0	-4.34527	0.000177869	0.0028737	hypothetical protein	Hypothetical, unclassified, unknown
PA14_01060	0	-4.40556	5.70922e-10	4.6738e-08	hypothetical protein	Hypothetical, unclassified, unknown
PA14_64280	0	-4.65729	0.00475289	0.0395898	branched-chain amino acid ABC transporter permease	Transport of small molecules
PA14_34030	0	-4.81085	1.89752e-12	2.94346e-10	hypothetical protein	Hypothetical, unclassified, unknown
PA14_55940	0	-4.87103	2.63296e-10	2.49595e-08	hypothetical protein	Protein secretion/export apparatus
PA14_34050	0	-4.94653	3.84673e-25	1.51472e-22	hypothetical protein	Hypothetical, unclassified, unknown
PA14_49060	0	-5.04195	0.00235601	0.0234183	hypothetical protein	Transcription, RNA processing and degradation
PA14_40330	0	-5.09848	0.0027268	0.0259935	hypothetical protein	Hypothetical, unclassified, unknown
PA14_06810	norC	-5.12623	0.00143853	0.0156014	nitric-oxide reductase subunit C	Energy metabolism
PA14_20230	nosR	-5.13344	0.00104638	0.0123172	regulatory protein NosR	Transcriptional regulators
PA14_34000	0	-5.15743	5.75209e-10	4.6738e-08	hypothetical protein	Hypothetical, unclassified, unknown
PA14_55850	0	-5.16714	0.00119942	0.0136745	pilus assembly protein	Protein secretion/export apparatus
PA14_40660	0	-5.36491	4.34208e-09	2.71062e-07	hypothetical protein	Hypothetical, unclassified, unknown
PA14_34020	0	-5.41655	0.000478381	0.00655238	hypothetical protein	Hypothetical, unclassified, unknown
PA14_40210	0	-5.64694	0.0008226	0.0101223	hypothetical protein	Transcriptional regulators
PA14_01120	0	-5.85748	0.000320763	0.00466473	hypothetical protein	Hypothetical, unclassified, unknown
PA14_33200	0	-5.98468	0.000485435	0.00662652	hypothetical protein	Hypothetical, unclassified, unknown
PA14_40650	0	-6.31352	0.000107069	0.00185792	hypothetical protein	Hypothetical, unclassified, unknown
PA14_29190	0	-6.92199	2.04499e-05	0.000461158	hypothetical protein	Hypothetical, unclassified, unknown
PA14_34070	0	-8.14636	3.79482e-08	1.92334e-06	hypothetical protein	Hypothetical, unclassified, unknown

## Sheet: P1vsP6
Electronic table 2: Differentially expressed genes between Passage 1 and 6 from the daily SCV24 passaging in LB medium.
		log2FoldChange	pvalue	padj
PA14_18410	algF	11.7257	5.46455e-15	1.17938e-12	alginate o-acetyltransferase AlgF	Cell wall / LPS / capsule; Secreted Factors (toxins, enzymes, alginate)
PA14_18580	algD	9.94288	8.98868e-55	2.30065e-51	GDP-mannose 6-dehydrogenase AlgD	Cell wall / LPS / capsule; Secreted Factors (toxins, enzymes, alginate)
PA14_18510	algE	9.11435	1.84669e-39	1.35046e-36	alginate production outer membrane protein AlgE	Cell wall / LPS / capsule; Secreted Factors (toxins, enzymes, alginate)
PA14_18565	alg8	9.01861	9.85769e-46	1.00923e-42	alginate biosynthesis protein Alg8	Secreted Factors (toxins, enzymes, alginate); Hypothetical, unclassified, unknown
PA14_18550	alg44	8.96909	6.05728e-49	7.7518e-46	alginate biosynthesis protein Alg44	Cell wall / LPS / capsule; Secreted Factors (toxins, enzymes, alginate)
PA14_18470	algL	8.68667	1.49141e-37	9.54316e-35	poly(beta-D-mannuronate) lyase	Cell wall / LPS / capsule; Secreted Factors (toxins, enzymes, alginate)
PA14_18520	algK	8.47096	6.46438e-33	3.30911e-30	alginate biosynthetic protein AlgK	Cell wall / LPS / capsule; Secreted Factors (toxins, enzymes, alginate)
PA14_18500	algG	8.10136	4.95029e-42	4.22343e-39	alginate-c5-mannuronan-epimerase AlgG	Cell wall / LPS / capsule; Secreted Factors (toxins, enzymes, alginate)
PA14_18480	algX	8.00779	3.12288e-34	1.77622e-31	alginate biosynthesis protein AlgX	Cell wall / LPS / capsule; Secreted Factors (toxins, enzymes, alginate)
PA14_18430	algJ	7.90786	2.11767e-22	7.74311e-20	alginate o-acetyltransferase AlgJ	Cell wall / LPS / capsule; Secreted Factors (toxins, enzymes, alginate)
PA14_18450	algI	7.76267	7.60276e-69	3.89185e-65	alginate o-acetyltransferase AlgI	Cell wall / LPS / capsule; Secreted Factors (toxins, enzymes, alginate)
PA14_18380	algA	7.07627	1.75022e-50	2.98646e-47	mannose-1-phosphate guanylyltransferase	Cell wall / LPS / capsule; Secreted Factors (toxins, enzymes, alginate)
PA14_10640	0	6.86201	9.48726e-05	0.00126409	hypothetical protein	Central intermediary metabolism
PA14_48960	0	6.35759	0.000325116	0.00344511	hypothetical protein	Related to phage, transposon, or plasmid
PA14_47160	cyoD	5.50148	0.000995311	0.0079626	cytochrome o ubiquinol oxidase subunit IV	Energy metabolism
PA14_10570	0	4.87015	0.00454181	0.0256901	2,4-dihydroxyhept-2-ene-1,7-dioic acid aldolase	Carbon compound catabolism
PA14_09980	dkgB	4.83755	0.00712778	0.0355625	2,5-diketo-D-gluconate reductase B	Putative enzymes
PA14_10990	hpaC	4.77205	0.00647998	0.0332042	4-hydroxyphenylacetate 3-monooxygenase small subunit	Carbon compound catabolism
PA14_13750	narK1	4.06486	3.71101e-09	2.6925e-07	nitrite extrusion protein 1	Transport of small molecules
PA14_11230	0	4.0404	9.47609e-06	0.000197545	hypothetical protein	Hypothetical, unclassified, unknown
PA14_26130	morB	3.942	1.47569e-14	3.02163e-12	morphinone reductase	Carbon compound catabolism
PA14_10850	0	3.94055	0.000375224	0.00386767	dehydrogenase	Putative enzymes
PA14_02330	0	3.87241	0.00600543	0.0314655	ABC transporter ATP-binding protein	Transport of small molecules
PA14_48970	0	3.86876	4.95759e-05	0.00076182	helix destabilizing protein of bacteriophage Pf1	Related to phage, transposon, or plasmid
PA14_32110	xylZ	3.86446	0.00426522	0.0244225	toluate 1,2-dioxygenase electron transfer component	Energy metabolism
PA14_36060	0	3.78657	1.45794e-06	4.07825e-05	hypothetical protein	Hypothetical, unclassified, unknown
PA14_28500	0	3.64358	4.9535e-09	3.29311e-07	hypothetical protein	Hypothetical, unclassified, unknown
PA14_28520	0	3.58268	3.36906e-19	1.14975e-16	hypothetical protein	Hypothetical, unclassified, unknown
PA14_33700	pvdF	3.53059	0.00109982	0.00861463	pyoverdine synthetase F	Adaptation, Protection
PA14_02790	pcaF	3.42814	2.60021e-09	1.92905e-07	beta-ketoadipyl CoA thiolase	Carbon compound catabolism
PA14_53820	0	3.38724	1.27067e-15	3.42346e-13	hypothetical protein	Hypothetical, unclassified, unknown
PA14_36450	0	3.31795	1.53472e-05	0.000298715	hypothetical protein	Hypothetical, unclassified, unknown
PA14_36390	0	3.29003	1.71477e-06	4.69406e-05	hypothetical protein	Translation, post-translational modification, degradation
PA14_33550	0	3.28507	0.00414894	0.0240615	ABC transporter ATP-binding protein	Transport of small molecules
PA14_11190	0	3.27545	9.50051e-11	1.1053e-08	aldehyde dehydrogenase	Putative enzymes
PA14_48980	0	3.22737	0.00659077	0.0335703	hypothetical protein	Related to phage, transposon, or plasmid
PA14_33570	0	3.20486	5.61671e-05	0.000838249	hypothetical protein	Hypothetical, unclassified, unknown
PA14_42860	0	3.19154	1.00402e-07	4.43069e-06	hypothetical protein	Transport of small molecules
PA14_28140	0	3.18483	7.0343e-23	2.76989e-20	hypothetical protein	Hypothetical, unclassified, unknown
PA14_36550	0	3.18151	7.68554e-11	9.14937e-09	hypothetical protein	Hypothetical, unclassified, unknown
PA14_54740	0	3.1792	3.91294e-15	9.53827e-13	hypothetical protein	Hypothetical, unclassified, unknown
PA14_21220	0	3.164	0.000375509	0.00386767	hypothetical protein	Hypothetical, unclassified, unknown
PA14_16110	0	3.12573	1.13938e-29	5.30228e-27	hypothetical protein	Hypothetical, unclassified, unknown
PA14_49940	0	3.11414	3.60832e-19	1.15444e-16	hypothetical protein	Hypothetical, unclassified, unknown
PA14_72900	0	3.09325	2.91025e-27	1.24146e-24	lipoprotein	Fatty acid and phospholipid metabolism
PA14_11620	0	3.0518	0.00181696	0.0127375	ABC transporter	Transport of small molecules
PA14_02590	mdcE	3.04602	4.24128e-12	5.86787e-10	malonate decarboxylase subunit gamma	Carbon compound catabolism
PA14_65795	0	3.03482	1.03285e-06	3.07392e-05	hypothetical protein	Amino acid biosynthesis and metabolism
PA14_32580	0	3.02337	0.000622012	0.00561566	two-component response regulator	Two-component regulatory systems
PA14_50020	0	3.00561	3.23146e-08	1.62175e-06	hypothetical protein	Hypothetical, unclassified, unknown
PA14_00740	0	3.00216	3.51407e-16	9.99362e-14	lipoprotein	Fatty acid and phospholipid metabolism
PA14_20890	rfaD	2.96648	5.07564e-08	2.45115e-06	ADP-L-glycero-D-manno-heptose-6-epimerase	Cell wall / LPS / capsule
PA14_38370	0	2.95149	2.21805e-09	1.69466e-07	hypothetical protein	Hypothetical, unclassified, unknown
PA14_52490	0	2.91708	1.20539e-08	6.93302e-07	hypothetical protein	Hypothetical, unclassified, unknown
PA14_28470	0	2.91405	7.80241e-10	7.13224e-08	hypothetical protein	Hypothetical, unclassified, unknown
PA14_52500	0	2.89735	4.36669e-05	0.00068991	hypothetical protein	Hypothetical, unclassified, unknown
PA14_22880	0	2.87729	1.02483e-11	1.34516e-09	Fe-S protein	Hypothetical, unclassified, unknown
PA14_33480	sndH	2.87296	1.54684e-10	1.75962e-08	L-sorbosone dehydrogenase	Carbon compound catabolism
PA14_10270	0	2.86975	2.51659e-14	4.77126e-12	hypothetical protein	Carbon compound catabolism
PA14_18040	0	2.86196	0.00162086	0.0116045	hypothetical protein	Hypothetical, unclassified, unknown
PA14_54750	0	2.84666	7.48254e-13	1.19697e-10	hypothetical protein	Hypothetical, unclassified, unknown
PA14_10630	hpcC	2.83973	6.22912e-06	0.00014299	5-carboxy-2-hydroxymuconate semialdehyde dehydrogenase	Carbon compound catabolism
PA14_68300	arcD	2.82321	2.2442e-07	8.97506e-06	arginine/ornithine antiporter	Amino acid biosynthesis and metabolism
PA14_26080	0	2.81973	0.00918827	0.0428758	hypothetical protein	Hypothetical, unclassified, unknown
PA14_13850	moaA	2.79101	0.00872334	0.0414775	molybdenum cofactor biosynthesis protein A	Biosynthesis of cofactors, prosthetic groups and carriers
PA14_55600	0	2.78843	6.73308e-05	0.000972861	hypothetical protein	Hypothetical, unclassified, unknown
PA14_36540	0	2.78706	1.56612e-08	8.5287e-07	hypothetical protein	Putative enzymes
PA14_36820	0	2.77819	2.12516e-06	5.60757e-05	hypothetical protein	Hypothetical, unclassified, unknown
PA14_44570	0	2.7636	0.00138405	0.0102979	short-chain dehydrogenase	Putative enzymes
PA14_46640	0	2.74417	1.16719e-07	5.1067e-06	siderophore receptor	Transport of small molecules
PA14_39660	0	2.73318	0.000610735	0.00554318	hypothetical protein	Hypothetical, unclassified, unknown
PA14_48940	coaB	2.71186	2.98904e-07	1.15045e-05	coat protein B of bacteriophage Pf1)	Related to phage, transposon, or plasmid
PA14_38730	0	2.70299	4.26834e-11	5.20229e-09	major facilitator superfamily transporter	Transport of small molecules
PA14_17570	0	2.69832	5.26029e-07	1.81092e-05	hypothetical protein	Translation, post-translational modification, degradation
PA14_02830	pcaB	2.68867	4.05498e-09	2.80506e-07	3-carboxy-cis,cis-muconate cycloisomerase	Carbon compound catabolism
PA14_38050	0	2.65765	0.000349388	0.00366499	hypothetical protein	Hypothetical, unclassified, unknown
PA14_33430	0	2.65609	0.000588217	0.00541562	pirin-related protein	DNA replication, recombination, modification and repair
PA14_54730	0	2.65043	7.63805e-07	2.41353e-05	hypothetical protein	Hypothetical, unclassified, unknown
PA14_15160	0	2.63363	2.5688e-06	6.60787e-05	hypothetical protein	Hypothetical, unclassified, unknown
PA14_72260	0	2.62144	1.71094e-07	7.12057e-06	hypothetical protein	Transport of small molecules
PA14_11000	hpaA	2.6101	5.98979e-07	1.99127e-05	4-hydroxyphenylacetate 3-monooxygenase large chain	Carbon compound catabolism
PA14_02770	0	2.60982	1.09314e-05	0.000222056	CoA transferase subunit B	Carbon compound catabolism
PA14_32140	antC	2.59856	3.08937e-12	4.51498e-10	anthranilate dioxygenase reductase	Energy metabolism
PA14_23130	0	2.59458	2.38649e-09	1.79654e-07	sensory box GGDEF domain-containing protein	Two-component regulatory systems
PA14_71690	0	2.59342	0.00068116	0.00600148	GNAT family acetyltransferase	Transport of small molecules
PA14_08210	0	2.58901	2.81901e-08	1.44305e-06	hypothetical protein	Related to phage, transposon, or plasmid
PA14_08240	0	2.58196	1.16844e-08	6.83865e-07	hypothetical protein	Related to phage, transposon, or plasmid
PA14_26090	0	2.56914	7.0127e-06	0.000155403	hydrolase	Putative enzymes
PA14_60560	0	2.56773	5.35505e-07	1.8275e-05	hypothetical protein	Hypothetical, unclassified, unknown
PA14_73390	0	2.56086	0.00315531	0.0196258	hypothetical protein	Hypothetical, unclassified, unknown
PA14_48930	0	2.55274	3.84584e-07	1.39623e-05	coat protein A of bacteriophage Pf1	Hypothetical, unclassified, unknown
PA14_19360	0	2.55224	8.21194e-14	1.40123e-11	GNAT family acetyltransferase	Putative enzymes
PA14_65810	0	2.54242	0.00018409	0.00216137	hypothetical protein	Energy metabolism
PA14_51460	cupC2	2.51555	0.00887497	0.0418719	chaperone CupC	Motility & Attachment
PA14_64750	0	2.51338	3.04089e-06	7.63055e-05	MFS transporter	Transport of small molecules
PA14_13530	0	2.51278	1.07502e-06	3.16267e-05	outer membrane protein	Protein secretion/export apparatus
PA14_02520	0	2.50328	2.14826e-06	5.63947e-05	hypothetical protein	Hypothetical, unclassified, unknown
PA14_46160	0	2.49308	3.75971e-07	1.37471e-05	hypothetical protein	Hypothetical, unclassified, unknown
PA14_68800	0	2.46505	5.99055e-07	1.99127e-05	hypothetical protein	Transport of small molecules
PA14_69925	poxB	2.46355	1.17724e-05	0.000237256	pyruvate dehydrogenase (cytochrome)	Central intermediary metabolism; Hypothetical, unclassified, unknown
PA14_13060	0	2.46012	0.000429558	0.00422055	transcriptional regulator	Transcriptional regulators
PA14_72810	0	2.45981	2.02206e-11	2.52461e-09	hypothetical protein	Fatty acid and phospholipid metabolism
PA14_56480	0	2.45909	2.38509e-10	2.5436e-08	hydrolase	Translation, post-translational modification, degradation
PA14_43760	0	2.45204	6.82573e-06	0.000151917	hypothetical protein	Hypothetical, unclassified, unknown
PA14_02760	0	2.43744	3.5441e-08	1.72783e-06	CoA transferase, subunit A	Carbon compound catabolism
PA14_02810	pcaT	2.43613	5.79266e-06	0.000134175	dicarboxylic acid transporter PcaT	Membrane proteins
PA14_56590	0	2.4299	6.43945e-05	0.000939132	hypothetical protein	Adaptation, Protection
PA14_17460	pcm	2.42697	3.76289e-15	9.53827e-13	protein-L-isoaspartate O-methyltransferase	Translation, post-translational modification, degradation
PA14_64740	0	2.4202	2.15255e-07	8.74518e-06	aldehyde dehydrogenase	Putative enzymes
PA14_19350	0	2.41315	3.73447e-09	2.6925e-07	hypothetical protein	Carbon compound catabolism
PA14_08270	0	2.40933	1.17664e-06	3.36492e-05	hypothetical protein	Hypothetical, unclassified, unknown
PA14_52480	0	2.40131	8.05706e-08	3.68251e-06	hypothetical protein	Hypothetical, unclassified, unknown
PA14_36490	0	2.39868	0.00719935	0.0358445	hypothetical protein	Hypothetical, unclassified, unknown
PA14_51490	0	2.39761	4.04038e-06	9.77863e-05	hypothetical protein	Hypothetical, unclassified, unknown
PA14_60810	0	2.39685	1.94564e-07	8.03203e-06	transcriptional regulator NfxB	Transcriptional regulators
PA14_31290	pa1L	2.38698	0.00506453	0.0277689	PA-I galactophilic lectin	Motility & Attachment
PA14_48830	0	2.38195	1.93759e-05	0.000359367	transcriptional regulator	Transcriptional regulators
PA14_65820	0	2.37913	0.000478861	0.00462305	acyl-CoA dehydrogenase	Fatty acid and phospholipid metabolism
PA14_68470	0	2.37654	4.33998e-05	0.00068991	hypothetical protein	Hypothetical, unclassified, unknown
PA14_31390	0	2.37336	3.17522e-12	4.51498e-10	hypothetical protein	Hypothetical, unclassified, unknown
PA14_19380	0	2.3707	4.53348e-05	0.000706599	transcriptional regulator	Transcriptional regulators
PA14_30550	0	2.36498	0.00010103	0.00132609	periplasmic aliphatic sulfonate-binding protein	Transport of small molecules
PA14_11060	cupB1	2.35923	3.9627e-07	1.42853e-05	fimbrial subunit CupB1	Motility & Attachment
PA14_20060	0	2.35396	2.07494e-05	0.000380704	hypothetical protein	Hypothetical, unclassified, unknown
PA14_12740	0	2.3383	3.49504e-07	1.29646e-05	hypothetical protein	Hypothetical, unclassified, unknown
PA14_41970	0	2.33363	6.93886e-10	6.45819e-08	hypothetical protein	Hypothetical, unclassified, unknown
PA14_08250	0	2.33257	9.71768e-09	6.06644e-07	hypothetical protein	Related to phage, transposon, or plasmid
PA14_53450	0	2.31633	0.000323809	0.00343896	hypothetical protein	Hypothetical, unclassified, unknown
PA14_07970	0	2.31514	1.8704e-06	5.06591e-05	hypothetical protein	Transcription, RNA processing and degradation
PA14_33450	treA	2.31266	0.0004187	0.00413131	trehalase	Carbon compound catabolism
PA14_26780	0	2.30634	5.2743e-06	0.000123849	hypothetical protein	Hypothetical, unclassified, unknown
PA14_31990	czcB	2.30608	0.00581988	0.0306818	cobalt/zinc/cadmium efflux RND transporter, membrane fusion protein, CzcB famil	Transport of small molecules
PA14_55590	0	2.3029	0.00418159	0.0241598	hypothetical protein	Hypothetical, unclassified, unknown
PA14_01660	0	2.29988	1.32989e-09	1.09802e-07	guanine deaminase	Nucleotide biosynthesis and metabolism
PA14_34680	0	2.28729	4.59996e-05	0.000711396	oxidoreductase	Amino acid biosynthesis and metabolism
PA14_51220	0	2.28487	0.000768784	0.00651557	glycosyl transferase family protein	Putative enzymes
PA14_35400	pvcC	2.28387	2.48233e-05	0.000444302	pyoverdine biosynthesis protein PvcC	Secreted Factors (toxins, enzymes, alginate)
PA14_32080	xylX	2.27616	0.000464823	0.0045065	toluate 1,2-dioxygenase subunit alpha	Carbon compound catabolism
PA14_32060	xylS	2.26637	3.51538e-08	1.72783e-06	transcriptional regulator XylS	Transcriptional regulators
PA14_19370	0	2.26154	7.8545e-14	1.38645e-11	asparagine synthetase	Amino acid biosynthesis and metabolism
PA14_43050	0	2.26066	5.06203e-12	6.81908e-10	hypothetical protein	Hypothetical, unclassified, unknown
PA14_21580	0	2.25685	0.00533099	0.0289082	hypothetical protein	Hypothetical, unclassified, unknown
PA14_14660	0	2.25534	4.72041e-15	1.09835e-12	hypothetical protein	Protein secretion/export apparatus
PA14_13560	0	2.23369	5.11558e-05	0.000779364	hypothetical protein	Protein secretion/export apparatus
PA14_02990	0	2.23145	0.00328806	0.0203772	MFS transporter	Transport of small molecules
PA14_02840	pcaD	2.21599	0.000510961	0.00484372	beta-ketoadipate enol-lactone hydrolase	Carbon compound catabolism
PA14_33280	pvdL	2.21115	0.000218177	0.00248741	peptide synthase	Adaptation, Protection
PA14_08930	rpmC	2.20897	0.000245887	0.0027603	50S ribosomal protein L29	Translation, post-translational modification, degradation
PA14_07980	0	2.17199	6.92219e-07	2.2286e-05	hypothetical protein	Hypothetical, unclassified, unknown
PA14_66460	0	2.16921	0.000231281	0.00261931	hypothetical protein	Adaptation, Protection
PA14_28490	0	2.16828	6.34083e-06	0.000143789	hypothetical protein	Membrane proteins
PA14_06390	0	2.15304	2.00272e-09	1.60187e-07	hypothetical protein	Hypothetical, unclassified, unknown
PA14_73010	0	2.14864	7.2274e-06	0.000158786	hypothetical protein	Biosynthesis of cofactors, prosthetic groups and carriers
PA14_48990	0	2.14558	0.00354397	0.0215458	hypothetical protein	Related to phage, transposon, or plasmid
PA14_06875	0	2.1426	2.17206e-07	8.75492e-06	#N/A	Non-coding RNA gene
PA14_46280	0	2.10815	1.63106e-08	8.69731e-07	hypothetical protein	Hypothetical, unclassified, unknown
PA14_08200	0	2.10655	0.00370456	0.0223892	hypothetical protein	Hypothetical, unclassified, unknown
PA14_72880	0	2.10432	0.000617761	0.00559702	short-chain dehydrogenase	Biosynthesis of cofactors, prosthetic groups and carriers
PA14_08180	0	2.10249	8.14478e-05	0.0011299	hypothetical protein	Hypothetical, unclassified, unknown
PA14_08220	0	2.09938	1.14132e-06	3.3008e-05	hypothetical protein	Hypothetical, unclassified, unknown
PA14_10620	hpcB	2.09154	0.00991707	0.0455704	homoprotocatechuate 2,3-dioxygenase	Carbon compound catabolism
PA14_13420	0	2.09051	5.01977e-05	0.000767052	hypothetical protein	Hypothetical, unclassified, unknown
PA14_08280	0	2.08818	1.35477e-05	0.000268802	bacteriophage protein	Related to phage, transposon, or plasmid
PA14_06890	0	2.08773	0.000988454	0.00793712	hypothetical protein	Biosynthesis of cofactors, prosthetic groups and carriers
PA14_61010	0	2.08754	0.000376299	0.00386802	hypothetical protein	Hypothetical, unclassified, unknown
PA14_41440	0	2.08594	1.33225e-05	0.000266398	hypothetical protein	Adaptation, Protection
PA14_50500	0	2.083	9.84145e-06	0.000203961	hypothetical protein	Hypothetical, unclassified, unknown
PA14_04210	0	2.07865	0.00313235	0.0195305	transporter	Transport of small molecules
PA14_53810	0	2.07741	3.35343e-05	0.000568417	hypothetical protein	Hypothetical, unclassified, unknown
PA14_08230	0	2.07285	6.99995e-05	0.000995354	hypothetical protein	Hypothetical, unclassified, unknown
PA14_08300	0	2.06806	2.99183e-06	7.54443e-05	phage-related protein, tail component	Related to phage, transposon, or plasmid
PA14_47060	0	2.06176	0.004839	0.0268162	short chain dehydrogenase	Putative enzymes
PA14_36460	0	2.06112	0.00377203	0.0226366	hypothetical protein	Hypothetical, unclassified, unknown
PA14_30040	0	2.03566	1.18853e-05	0.000238591	hypothetical protein	Energy metabolism
PA14_09910	0	2.02617	0.00102673	0.00816119	transcriptional regulator	Transcriptional regulators
PA14_02850	pcaC	2.01892	0.000302699	0.00324166	gamma-carboxymuconolactone decarboxylase	Carbon compound catabolism
PA14_36420	0	2.01657	1.92306e-09	1.56256e-07	sensor/response regulator hybrid	Two-component regulatory systems
PA14_48910	0	2.01321	0.000258795	0.00285511	hypothetical protein	Related to phage, transposon, or plasmid
PA14_36500	0	2.00901	0.000581647	0.00538418	hypothetical protein	Carbon compound catabolism
PA14_72760	0	2.00881	2.18216e-05	0.000397527	beta-lactamase	Adaptation, Protection
PA14_38630	atoB	2.00832	2.47463e-10	2.58524e-08	acetyl-CoA acetyltransferase	Fatty acid and phospholipid metabolism
PA14_67065	mdoH	2.00815	1.61219e-11	2.0632e-09	glucosyltransferase MdoH	Cell wall / LPS / capsule
PA14_21490	0	2.0015	5.27109e-07	1.81092e-05	hypothetical protein	Hypothetical, unclassified, unknown
PA14_69090	0	2.00127	0.000249914	0.00279325	hypothetical protein	Membrane proteins
PA14_23700	0	1.99376	4.17954e-07	1.47109e-05	LysR family transcriptional regulator	Transcriptional regulators
PA14_09550	0	1.99187	2.86144e-06	7.28742e-05	hypothetical protein	Carbon compound catabolism
PA14_38340	0	1.9838	6.46211e-07	2.10698e-05	ring-cleaving dioxygenase	Antibiotic resistance and susceptibility
PA14_56520	0	1.97997	0.00401896	0.0235637	hypothetical protein	Hypothetical, unclassified, unknown
PA14_64790	0	1.9743	0.0035705	0.0216556	MFS transporter	Transport of small molecules
PA14_43720	0	1.96803	2.15616e-09	1.67233e-07	hypothetical protein	Transcriptional regulators
PA14_13740	narX	1.96183	0.000191442	0.00223743	two-component sensor NarX	Two-component regulatory systems
PA14_14550	0	1.95804	2.38935e-05	0.000429161	hypothetical protein	Hypothetical, unclassified, unknown
PA14_28150	0	1.95718	3.75888e-07	1.37471e-05	hypothetical protein	Hypothetical, unclassified, unknown
PA14_52820	0	1.95541	9.14124e-07	2.7712e-05	C4-dicarboxylate transporter	Transport of small molecules
PA14_52510	0	1.95037	0.000108733	0.00140436	hypothetical protein	Hypothetical, unclassified, unknown
PA14_44320	0	1.945	8.41164e-06	0.000181684	hypothetical protein	Putative enzymes
PA14_54430	algU	1.94461	2.04743e-14	4.03108e-12	RNA polymerase sigma factor AlgU	Transcriptional regulators
PA14_64870	0	1.94011	0.00961515	0.0445833	ABC transporter ATP-binding protein	Transport of small molecules
PA14_34520	0	1.93702	0.000136116	0.00167899	ABC transporter permease	Transport of small molecules
PA14_67090	mdoG	1.93241	5.52941e-15	1.17938e-12	glucan biosynthesis protein G	Putative enzymes
PA14_44640	0	1.92992	9.14892e-07	2.7712e-05	hypothetical protein	Hypothetical, unclassified, unknown
PA14_29290	0	1.92131	0.00186466	0.0129514	hypothetical protein	Fatty acid and phospholipid metabolism
PA14_02870	0	1.91551	1.66991e-05	0.000317779	transcriptional regulator	Transcriptional regulators
PA14_53220	fumC2	1.91519	1.00154e-06	3.01581e-05	fumarate hydratase	Carbon compound catabolism
PA14_36960	0	1.91484	0.0019096	0.0131564	transporter	Transport of small molecules
PA14_32490	0	1.91319	8.16513e-06	0.000177107	hypothetical protein	Hypothetical, unclassified, unknown
PA14_32310	0	1.91234	0.000265108	0.0029122	hypothetical protein	Hypothetical, unclassified, unknown
PA14_18100	0	1.91221	6.03356e-05	0.00089008	hypothetical protein	Hypothetical, unclassified, unknown
PA14_08160	0	1.90669	1.08575e-05	0.000221432	lytic enzyme	Putative enzymes
PA14_30100	0	1.90589	0.000633483	0.00568328	hypothetical protein	Hypothetical, unclassified, unknown
PA14_33500	pvdH	1.90576	8.4337e-05	0.00116007	diaminobutyrate--2-oxoglutarate aminotransferase	Transport of small molecules; Adaptation, Protection; Hypothetical, unclassified, unknown
PA14_02900	pcaK	1.90553	0.000412369	0.00413131	4-hydroxybenzoate transporter PcaK	Carbon compound catabolism
PA14_08260	0	1.90263	0.000763563	0.00648206	minor tail protein L	Related to phage, transposon, or plasmid
PA14_33060	0	1.8965	0.00652101	0.033381	hypothetical protein	Hypothetical, unclassified, unknown
PA14_57530	sspA	1.89551	1.10492e-09	9.58659e-08	stringent starvation protein A	Adaptation, Protection
PA14_04870	0	1.89395	8.39341e-07	2.58831e-05	hypothetical protein	Protein secretion/export apparatus
PA14_68840	0	1.8875	3.29018e-10	3.30243e-08	hypothetical protein	Hypothetical, unclassified, unknown
PA14_03420	0	1.88665	0.00413473	0.0240309	hypothetical protein	Hypothetical, unclassified, unknown
PA14_67460	0	1.88626	4.03491e-09	2.80506e-07	lipoprotein	Fatty acid and phospholipid metabolism
PA14_32480	0	1.87532	4.31671e-06	0.000103635	hypothetical protein	Hypothetical, unclassified, unknown
PA14_54420	mucA	1.867	8.71419e-13	1.35176e-10	anti-sigma factor MucA	Secreted Factors (toxins, enzymes, alginate)
PA14_37070	0	1.85851	0.00014491	0.00176618	hypothetical protein	Central intermediary metabolism
PA14_49960	0	1.85742	1.89921e-06	5.11029e-05	hypothetical protein	Hypothetical, unclassified, unknown
PA14_15810	0	1.85349	0.00721117	0.0358445	aminotransferase	Cell wall / LPS / capsule
PA14_21630	0	1.85175	0.00019851	0.00229903	hypothetical protein	Hypothetical, unclassified, unknown
PA14_29620	0	1.83817	1.69638e-05	0.000321621	anaerobic nitric oxide reductase transcriptional regulator	Transcriptional regulators
PA14_69890	0	1.83805	0.000919418	0.00749762	multidrug efflux protein NorA	Antibiotic resistance and susceptibility
PA14_32220	catB	1.8349	9.91353e-05	0.00130792	muconate cycloisomerase I	Carbon compound catabolism
PA14_12750	0	1.833	0.000104759	0.00136108	hypothetical protein	Hypothetical, unclassified, unknown
PA14_60540	0	1.82646	7.53102e-05	0.00106202	hypothetical protein	Hypothetical, unclassified, unknown
PA14_35070	0	1.82014	0.000251497	0.00280482	AraC family transcriptional regulator	Transcriptional regulators
PA14_52060	0	1.82012	3.73343e-10	3.67528e-08	hypothetical protein	Hypothetical, unclassified, unknown
PA14_25450	0	1.81859	1.52335e-08	8.38497e-07	hypothetical protein	Membrane proteins
PA14_17580	0	1.81833	6.86152e-05	0.000983869	hypothetical protein	Hypothetical, unclassified, unknown
PA14_21130	0	1.80781	5.48224e-05	0.000820573	outer membrane lipoprotein	Membrane proteins
PA14_56510	0	1.79953	1.20862e-06	3.43718e-05	hypothetical protein	Hypothetical, unclassified, unknown
PA14_08190	0	1.79861	0.00108727	0.00853641	hypothetical protein	Hypothetical, unclassified, unknown
PA14_04860	0	1.79196	4.13162e-05	0.000664286	methyltransferase	DNA replication, recombination, modification and repair
PA14_62380	0	1.78662	6.48315e-05	0.000940149	hypothetical protein	Hypothetical, unclassified, unknown
PA14_72090	0	1.77509	0.0064036	0.0329779	hypothetical protein	Hypothetical, unclassified, unknown
PA14_72230	0	1.76352	4.33248e-06	0.000103635	hypothetical protein	Transport of small molecules
PA14_42830	0	1.76307	0.000887272	0.007299	hypothetical protein	Hypothetical, unclassified, unknown
PA14_68450	0	1.75994	3.10311e-08	1.57276e-06	hypothetical protein	Hypothetical, unclassified, unknown
PA14_07210	0	1.75447	2.73798e-10	2.80314e-08	hypothetical protein	Hypothetical, unclassified, unknown
PA14_23680	ibpA	1.74808	0.000732014	0.00632969	heat-shock protein IbpA	Chaperones & heat shock proteins
PA14_53830	0	1.74589	0.00535508	0.0290081	hypothetical protein	Hypothetical, unclassified, unknown
PA14_44300	aer	1.74117	1.63742e-05	0.000314564	aerotaxis receptor Aer	Chemotaxis
PA14_21670	0	1.74111	0.00140109	0.0103794	hypothetical protein	Hypothetical, unclassified, unknown
PA14_18790	0	1.74061	0.00928165	0.0432721	outer membrane efflux protein	Membrane proteins
PA14_72500	0	1.74038	0.00038432	0.00392681	hypothetical protein	Hypothetical, unclassified, unknown
PA14_09930	0	1.73712	0.00670786	0.0339639	exonuclease III	DNA replication, recombination, modification and repair
PA14_02640	0	1.73632	8.73308e-05	0.0011858	malonate transporter subunit MadM	Transport of small molecules
PA14_53470	0	1.72734	0.000988432	0.00793712	acetate kinase	Putative enzymes
PA14_67450	blc	1.71832	4.15983e-09	2.83922e-07	outer membrane lipoprotein Blc	Cell wall / LPS / capsule
PA14_52520	0	1.71253	3.77965e-05	0.000622123	hypothetical protein	Hypothetical, unclassified, unknown
PA14_53870	0	1.71242	0.00881539	0.0417446	hypothetical protein	Hypothetical, unclassified, unknown
PA14_36470	0	1.70167	0.000385276	0.00392874	hypothetical protein	Hypothetical, unclassified, unknown
PA14_53310	0	1.69683	2.1393e-08	1.11746e-06	hypothetical protein	Hypothetical, unclassified, unknown
PA14_60490	0	1.69457	0.00162054	0.0116045	cytochrome c	Energy metabolism
PA14_03000	0	1.68712	0.00148295	0.0108913	hypothetical protein	Amino acid biosynthesis and metabolism
PA14_56030	0	1.68253	1.11142e-08	6.69337e-07	hypothetical protein	Transport of small molecules
PA14_26720	0	1.68162	0.00421842	0.0243176	biotin-dependent carboxylase	Fatty acid and phospholipid metabolism
PA14_30260	0	1.68156	1.88095e-05	0.000351366	arginyl-tRNA-protein transferase	Translation, post-translational modification, degradation
PA14_00730	0	1.68017	4.03913e-07	1.44589e-05	hypothetical protein	Hypothetical, unclassified, unknown
PA14_28170	0	1.67451	6.88743e-07	2.2286e-05	formate/nitrate transporter	Transport of small molecules
PA14_33610	0	1.6733	2.66603e-05	0.000470601	peptide synthase	Putative enzymes
PA14_72740	0	1.67113	5.41164e-06	0.000126494	two-component sensor	Two-component regulatory systems
PA14_13520	0	1.66594	0.00761597	0.037343	outer membrane protein	Protein secretion/export apparatus
PA14_38270	0	1.66502	0.00518482	0.0283256	hypothetical protein	Hypothetical, unclassified, unknown
PA14_31430	0	1.65839	3.91419e-05	0.000638113	hypothetical protein	Hypothetical, unclassified, unknown
PA14_38640	0	1.65436	3.58676e-06	8.91293e-05	CoA transferase subunit B	Fatty acid and phospholipid metabolism
PA14_32160	antA	1.64867	4.19573e-07	1.47109e-05	anthranilate dioxygenase large subunit	Carbon compound catabolism
PA14_62350	0	1.64354	0.00146827	0.010806	heme/hemoglobin uptake outer membrane receptor PhuR	Transport of small molecules
PA14_45970	0	1.63941	0.0018342	0.0128094	cation-transporting P-type ATPase	Transport of small molecules
PA14_34540	0	1.63716	1.54327e-05	0.000299243	xenobiotic compound DszA family monooxygenase	Putative enzymes
PA14_52900	0	1.63017	0.000711725	0.00618655	acyl-CoA dehydrogenase	Putative enzymes
PA14_58000	sodM	1.62618	0.000913083	0.00747971	superoxide dismutase	Adaptation, Protection
PA14_33910	0	1.62547	0.000389879	0.00396778	hypothetical protein	Transport of small molecules
PA14_72390	0	1.62397	5.31751e-05	0.000802959	two-component sensor	Two-component regulatory systems
PA14_05870	0	1.62315	0.00112203	0.00871571	phosphate transporter	Transport of small molecules
PA14_43900	0	1.62196	2.78922e-05	0.000487305	hypothetical protein	Hypothetical, unclassified, unknown
PA14_43490	0	1.60031	0.00573828	0.0304082	cyanate MFS transporter	Transport of small molecules
PA14_00710	osmC	1.59975	0.000406719	0.00409037	osmotically inducible protein OsmC	Adaptation, Protection
PA14_14540	0	1.59503	0.000413922	0.00413131	hypothetical protein	Hypothetical, unclassified, unknown
PA14_40840	0	1.59218	7.85334e-07	2.4513e-05	periplasmic protease	Putative enzymes
PA14_68130	0	1.58535	0.000753361	0.00643816	multidrug resistance protein	Antibiotic resistance and susceptibility; Transport of small molecules
PA14_53550	0	1.58494	0.000257498	0.00285074	transcriptional regulator	Transcriptional regulators
PA14_34660	gntR	1.5804	0.000181675	0.00213792	transcriptional regulator GntR	Transcriptional regulators
PA14_07050	0	1.57869	0.000359784	0.00375099	hypothetical protein	Biosynthesis of cofactors, prosthetic groups and carriers
PA14_29120	0	1.57676	0.00321592	0.0199785	hypothetical protein	Hypothetical, unclassified, unknown
PA14_31900	0	1.56762	4.10377e-05	0.000662688	efflux transporter	Transport of small molecules
PA14_56390	0	1.56656	7.70951e-07	2.42116e-05	hypothetical protein	Fatty acid and phospholipid metabolism
PA14_21260	0	1.56267	0.00895579	0.042098	hypothetical protein	Hypothetical, unclassified, unknown
PA14_51740	tolR	1.55548	4.15331e-07	1.47109e-05	TolR protein	Transport of small molecules
PA14_25760	holB	1.55508	3.66779e-06	9.07025e-05	DNA polymerase III subunit delta'	DNA replication, recombination, modification and repair
PA14_71630	adhA	1.55061	0.000953882	0.00772614	alcohol dehydrogenase	Carbon compound catabolism
PA14_58030	fumC	1.54592	0.00335309	0.020705	fumarate hydratase	Energy metabolism
PA14_58080	0	1.54321	0.000687652	0.00602795	hypothetical protein	Putative enzymes
PA14_29280	0	1.54001	0.000262845	0.00289355	thioredoxin	Energy metabolism
PA14_10780	0	1.53416	3.22695e-07	1.22361e-05	hypothetical protein	Hypothetical, unclassified, unknown
PA14_07990	0	1.52925	0.000693546	0.00606882	hypothetical protein	Related to phage, transposon, or plasmid
PA14_44470	hemN	1.52818	0.000218744	0.00248833	coproporphyrinogen III oxidase	Biosynthesis of cofactors, prosthetic groups and carriers
PA14_16290	0	1.51703	0.000425882	0.00419248	hypothetical protein	Hypothetical, unclassified, unknown
PA14_29500	0	1.51078	0.00130701	0.00986124	type II secretion system protein	Protein secretion/export apparatus
PA14_33600	0	1.50044	0.00721931	0.0358445	hypothetical protein	Membrane proteins
PA14_54810	0	1.49252	0.00019933	0.00229974	hypothetical protein	Hypothetical, unclassified, unknown
PA14_51730	tolA	1.48631	1.13712e-09	9.70157e-08	TolA protein	Transport of small molecules
PA14_68510	0	1.47794	0.000378364	0.00388146	acyl-CoA dehydrogenase	Fatty acid and phospholipid metabolism
PA14_06190	0	1.47352	0.000565659	0.00528395	glutathione S-transferase	Amino acid biosynthesis and metabolism
PA14_02730	0	1.46931	0.00106403	0.00840547	dihydrodipicolinate synthetase	Amino acid biosynthesis and metabolism
PA14_71900	0	1.46572	1.7996e-06	4.90008e-05	hypothetical protein	Hypothetical, unclassified, unknown
PA14_54410	mucB	1.46486	7.13654e-06	0.000157465	negative regulator for alginate biosynthesis MucB	Secreted Factors (toxins, enzymes, alginate)
PA14_51790	ruvA	1.45843	8.00474e-07	2.48341e-05	Holliday junction DNA helicase RuvA	DNA replication, recombination, modification and repair
PA14_43630	0	1.45532	0.00277645	0.0177437	lipase	Putative enzymes
PA14_23610	0	1.44963	0.000604305	0.00551415	hydrolase	Putative enzymes
PA14_24880	0	1.44933	6.38301e-09	4.13603e-07	lipoprotein	Fatty acid and phospholipid metabolism
PA14_42080	0	1.44837	0.000382674	0.00391781	3-hydroxyacyl-CoA dehydrogenase	Fatty acid and phospholipid metabolism
PA14_49910	0	1.44569	0.000393108	0.0039927	hypothetical protein	Hypothetical, unclassified, unknown
PA14_28940	0	1.43478	0.000152455	0.00184496	hypothetical protein	Hypothetical, unclassified, unknown
PA14_32150	antB	1.4332	0.000257842	0.00285074	anthranilate dioxygenase small subunit	Biosynthesis of cofactors, prosthetic groups and carriers
PA14_15710	0	1.43077	0.000748686	0.0064107	hypothetical protein	Hypothetical, unclassified, unknown
PA14_49570	0	1.43066	9.0052e-05	0.00120991	amino acid permease	Membrane proteins
PA14_10220	0	1.42494	0.000960233	0.00775305	SH3 domain-containing protein	Hypothetical, unclassified, unknown
PA14_01290	coxB	1.42281	0.00227569	0.0152278	cytochrome c oxidase subunit II	Energy metabolism
PA14_56380	0	1.42092	0.000596603	0.00547314	hypothetical protein	Hypothetical, unclassified, unknown
PA14_44530	0	1.41732	0.00836819	0.0401093	multidrug efflux system protein MdtI	Membrane proteins
PA14_64520	0	1.41686	0.000924106	0.00751043	bacterioferritin	Central intermediary metabolism
PA14_31330	0	1.41508	0.00606742	0.031693	EAL domain-containing protein	Putative enzymes
PA14_29010	0	1.40306	3.54779e-06	8.85909e-05	MerR family transcriptional regulator	Transcriptional regulators
PA14_72510	thrB	1.39601	0.00119197	0.0091893	homoserine kinase	Amino acid biosynthesis and metabolism
PA14_01240	0	1.39441	1.15895e-06	3.33297e-05	carbonic anhydrase	Adaptation, Protection
PA14_53400	0	1.3929	0.00514095	0.0281159	oxidoreductase	Putative enzymes
PA14_52910	0	1.39228	0.00575937	0.0304568	hypothetical protein	Hypothetical, unclassified, unknown
PA14_34510	0	1.39209	0.00405568	0.0237269	hypothetical protein	Transport of small molecules
PA14_01940	0	1.38973	3.16924e-05	0.000542586	RND efflux membrane fusion protein	Protein secretion/export apparatus
PA14_14360	0	1.38889	0.00189578	0.0131142	sodium:sulfate symporter	Transport of small molecules
PA14_52230	0	1.38666	0.00238048	0.0156628	outer membrane receptor FepA	Transport of small molecules
PA14_60190	clpB	1.38584	0.00425317	0.024408	clpB protein	Chaperones & heat shock proteins
PA14_12680	0	1.38434	0.000989233	0.00793712	short chain dehydrogenase	Fatty acid and phospholipid metabolism
PA14_25440	0	1.38382	8.71275e-05	0.0011858	lipoprotein releasing system, ATP-binding protein	Transport of small molecules
PA14_24140	0	1.38061	0.00118508	0.00916381	AraC family transcriptional regulator	Transcriptional regulators
PA14_44680	0	1.37797	3.67759e-05	0.000609242	chromosome segregation protein	Cell division
PA14_73170	glmS	1.37539	7.32592e-05	0.00103882	glucosamine--fructose-6-phosphate aminotransferase	Central intermediary metabolism
PA14_49050	0	1.37493	0.00303834	0.0190837	hypothetical protein	Membrane proteins
PA14_24150	0	1.37149	0.00423394	0.0243599	hypothetical protein	Hypothetical, unclassified, unknown
PA14_38380	0	1.37148	0.000102469	0.00133811	transcriptional regulator	Transcriptional regulators
PA14_38610	0	1.37091	4.35351e-05	0.00068991	hypothetical protein	Fatty acid and phospholipid metabolism
PA14_29160	0	1.3615	0.000412856	0.00413131	hypothetical protein	Hypothetical, unclassified, unknown
PA14_62410	0	1.3481	0.00013308	0.00166439	hypothetical protein	Hypothetical, unclassified, unknown
PA14_12840	0	1.33933	0.00424069	0.0243637	acetyltransferase	Translation, post-translational modification, degradation
PA14_64490	0	1.33917	0.00566363	0.0301687	hypothetical protein	Hypothetical, unclassified, unknown
PA14_08980	rpsN	1.33749	0.000844714	0.00699691	30S ribosomal protein S14	Translation, post-translational modification, degradation
PA14_72380	algB	1.33726	0.000138917	0.00170942	two-component response regulator AlgB	Two-component regulatory systems
PA14_38550	maiA	1.33703	2.04232e-06	5.44512e-05	maleylacetoacetate isomerase	Carbon compound catabolism
PA14_03790	0	1.33691	0.00165268	0.0117981	sensory box GGDEF domain-containing protein	Two-component regulatory systems
PA14_53070	hpd	1.3316	7.62874e-05	0.0010699	4-hydroxyphenylpyruvate dioxygenase	Amino acid biosynthesis and metabolism
PA14_28610	0	1.33087	0.00270528	0.0174193	hypothetical protein	Hypothetical, unclassified, unknown
PA14_01990	0	1.32631	0.000453401	0.00441247	hypothetical protein	Hypothetical, unclassified, unknown
PA14_49200	oprH	1.32568	0.000154128	0.00185643	PhoP/Q and low Mg2+ inducible outer membrane prote	Membrane proteins
PA14_32190	0	1.32359	4.13962e-05	0.000664286	transcriptional regulator	Transcriptional regulators
PA14_28710	pheT	1.32271	3.82077e-05	0.000625262	phenylalanyl-tRNA synthetase subunit beta	Translation, post-translational modification, degradation
PA14_45630	fliA	1.31983	0.000777559	0.00656819	flagellar biosynthesis sigma factor	Transcriptional regulators
PA14_14130	0	1.31729	0.000746312	0.0064107	hypothetical protein	Hypothetical, unclassified, unknown
PA14_40370	0	1.31276	0.000195883	0.00227843	hypothetical protein	Hypothetical, unclassified, unknown
PA14_53880	0	1.31026	0.000641377	0.00572986	hypothetical protein	Hypothetical, unclassified, unknown
PA14_56220	0	1.30852	0.000479554	0.00462305	hypothetical protein	Adaptation, Protection
PA14_14280	0	1.30448	0.00577595	0.0305099	LysR family transcriptional regulator	Transcriptional regulators
PA14_30590	0	1.29874	0.00283743	0.0180209	outer membrane receptor protein	Transport of small molecules
PA14_35530	bkdA1	1.29684	2.68774e-05	0.000472016	2-oxoisovalerate dehydrogenase subunit alpha	Amino acid biosynthesis and metabolism
PA14_00440	trpA	1.29309	0.00789978	0.0383308	tryptophan synthase subunit alpha	Amino acid biosynthesis and metabolism
PA14_39390	0	1.28877	3.20085e-05	0.000546172	30S ribosomal protein S6 modification protein	Translation, post-translational modification, degradation
PA14_20280	0	1.28519	0.00105872	0.00837646	hypothetical protein	Hypothetical, unclassified, unknown
PA14_70280	argB	1.28506	0.000140846	0.00172485	acetylglutamate kinase	Amino acid biosynthesis and metabolism
PA14_72130	0	1.28495	0.00610812	0.0318731	hypothetical protein	Hypothetical, unclassified, unknown
PA14_28720	ihfA	1.2806	8.84751e-05	0.001195	integration host factor subunit alpha	DNA replication, recombination, modification and repair
PA14_65860	0	1.26422	0.00413582	0.0240309	two-component sensor	Two-component regulatory systems
PA14_69350	0	1.26208	0.00165482	0.0117981	hypothetical protein	Hypothetical, unclassified, unknown
PA14_29550	0	1.26165	0.00532949	0.0289082	hypothetical protein	Hypothetical, unclassified, unknown
PA14_28620	0	1.25919	0.00232136	0.0154795	hypothetical protein	Hypothetical, unclassified, unknown
PA14_38420	0	1.25671	0.00777145	0.0379238	hypothetical protein	Hypothetical, unclassified, unknown
PA14_28530	0	1.25633	0.000436742	0.00428292	hypothetical protein	Membrane proteins
PA14_10820	0	1.25465	0.0011006	0.00861463	HDIG domain-containing protein	Hypothetical, unclassified, unknown
PA14_42270	pscJ	1.25389	0.00874206	0.0414949	pscJ type III export protein	Secreted Factors (toxins, enzymes, alginate)
PA14_43440	0	1.24698	0.00506665	0.0277689	enoyl-CoA hydratase	Fatty acid and phospholipid metabolism
PA14_21830	0	1.24672	9.87698e-05	0.00130647	hypothetical protein	Hypothetical, unclassified, unknown
PA14_15790	0	1.24557	0.00243075	0.0159321	phosphoenolpyruvate-protein phosphotransferase	Transport of small molecules
PA14_35000	0	1.24404	0.00795541	0.0384549	hypothetical protein	Hypothetical, unclassified, unknown
PA14_50800	pdxH	1.24294	6.64684e-06	0.000148582	pyridoxamine 5'-phosphate oxidase	Biosynthesis of cofactors, prosthetic groups and carriers
PA14_17330	0	1.24028	8.49911e-05	0.00116329	hypothetical protein	Cell division
PA14_52370	0	1.23952	0.000363766	0.00376185	hypothetical protein	Hypothetical, unclassified, unknown
PA14_51720	tolB	1.2326	1.49497e-06	4.15911e-05	translocation protein TolB	Transport of small molecules
PA14_41110	0	1.23015	6.77292e-05	0.000973892	solute-binding protein	Transport of small molecules
PA14_28260	0	1.22972	0.00416739	0.0241285	hypothetical protein	Hypothetical, unclassified, unknown
PA14_11240	0	1.22176	0.00188858	0.013082	DNA-binding transcriptional activator FeaR	Transcriptional regulators
PA14_17130	dxr	1.22135	1.88759e-05	0.000351366	1-deoxy-D-xylulose 5-phosphate reductoisomerase	Biosynthesis of cofactors, prosthetic groups and carriers
PA14_21240	0	1.22094	0.00671735	0.0339731	hypothetical protein	Hypothetical, unclassified, unknown
PA14_47440	0	1.21501	0.000568119	0.00529727	2-hydroxyacid dehydrogenase	Putative enzymes
PA14_26140	0	1.21491	0.00845861	0.0404669	transcriptional regulator	Transcriptional regulators
PA14_73330	parB	1.21147	4.54134e-05	0.000706599	chromosome partitioning protein Spo0J	Cell division
PA14_44340	0	1.21015	0.00495552	0.0272767	cbb3-type cytochrome c oxidase subunit I	Energy metabolism
PA14_55650	sbcC	1.20443	6.31472e-05	0.000923573	exonuclease	DNA replication, recombination, modification and repair
PA14_29150	0	1.20437	0.00380362	0.0227196	hypothetical protein	Hypothetical, unclassified, unknown
PA14_05880	0	1.20195	0.00532605	0.0289082	membrane-bound protease	Membrane proteins
PA14_10470	0	1.20155	0.00647055	0.0331891	MFS transporter	Transport of small molecules
PA14_53230	0	1.20099	0.000135867	0.00167899	oxidoreductase	Putative enzymes
PA14_53730	0	1.19922	0.0076478	0.0374274	transcriptional regulator	Transcriptional regulators
PA14_61600	0	1.19799	0.00247117	0.0161351	hypothetical protein	Putative enzymes
PA14_11270	oprG	1.19734	0.00159438	0.0115111	outer membrane protein OprG precursor	Membrane proteins
PA14_23950	0	1.1973	0.00415049	0.0240615	oxidoreductase	Putative enzymes
PA14_30090	0	1.19442	0.000804022	0.00673615	acetyl transferase	Putative enzymes
PA14_30210	clpS	1.18919	0.000747293	0.0064107	ATP-dependent Clp protease adaptor protein ClpS	Translation, post-translational modification, degradation
PA14_23890	0	1.18859	2.40232e-06	6.21086e-05	hypothetical protein	Cell division
PA14_71590	0	1.1807	0.000995519	0.0079626	hypothetical protein	Membrane proteins
PA14_19050	metG	1.17913	0.00156888	0.0113916	methionyl-tRNA synthetase	Translation, post-translational modification, degradation
PA14_18350	0	1.17449	0.00443534	0.0252272	bifunctional UDP-glucuronic acid decarboxylase/UDP-4-amino-4-deoxy-L-arabinose formyltransferase	Translation, post-translational modification, degradation
PA14_63900	0	1.17339	0.00124308	0.00951169	hemolyin III	Membrane proteins
PA14_08910	rpsC	1.1597	0.000760574	0.00646741	30S ribosomal protein S3	Translation, post-translational modification, degradation
PA14_20290	0	1.15352	0.000448889	0.00437688	DNA binding-protein	Transcriptional regulators
PA14_71570	0	1.14913	0.000775446	0.00656117	hypothetical protein	Carbon compound catabolism
PA14_56930	0	1.14535	0.000643875	0.00574215	hypothetical protein	Hypothetical, unclassified, unknown
PA14_40560	0	1.1453	0.000147479	0.00179321	hypothetical protein	Hypothetical, unclassified, unknown
PA14_67500	gloA3	1.14529	0.00191555	0.0131797	lactoylglutathione lyase	Central intermediary metabolism
PA14_46840	0	1.14498	0.00489256	0.0270173	hypothetical protein	Hypothetical, unclassified, unknown
PA14_25150	0	1.1439	0.00458139	0.0258568	hypothetical protein	Cell division
PA14_56190	0	1.14348	0.000815539	0.00679925	hypothetical protein	Hypothetical, unclassified, unknown
PA14_70830	pstA	1.14234	0.00897641	0.0421256	phosphate ABC transporter permease	Transport of small molecules
PA14_40350	0	1.1414	0.00704684	0.0352273	hypothetical protein	DNA replication, recombination, modification and repair
PA14_51780	ruvB	1.14041	5.33972e-05	0.000803942	Holliday junction DNA helicase RuvB	DNA replication, recombination, modification and repair
PA14_29590	0	1.13656	1.07569e-05	0.000220259	transcriptional regulator	Transcriptional regulators
PA14_60290	pilW	1.13343	0.000176126	0.00208219	type 4 fimbrial biogenesis protein PilW	Motility & Attachment
PA14_03130	0	1.13164	0.00559722	0.0299396	hypothetical protein	Biosynthesis of cofactors, prosthetic groups and carriers
PA14_61370	0	1.129	0.00380087	0.0227196	hypothetical protein	Hypothetical, unclassified, unknown
PA14_60350	0	1.1257	0.00382883	0.0227578	peptidyl-prolyl cis-trans isomerase, FkbP-type	Translation, post-translational modification, degradation
PA14_62670	0	1.11758	0.0063863	0.0329219	hypothetical protein	Hypothetical, unclassified, unknown
PA14_20850	0	1.11639	0.000584366	0.00538985	MarR family transcriptional regulator	Transcriptional regulators
PA14_49870	0	1.11623	0.00423526	0.0243599	peptide deformylase	Translation, post-translational modification, degradation
PA14_07760	surA	1.11352	0.000518099	0.00490231	peptidyl-prolyl cis-trans isomerase SurA	Adaptation, Protection
PA14_51690	0	1.11297	4.97066e-05	0.00076182	hypothetical protein	Hypothetical, unclassified, unknown
PA14_39360	0	1.11244	0.000784606	0.00660592	sigma-54 dependent transcriptional regulator	Transcriptional regulators
PA14_66160	0	1.09944	0.00128485	0.00975839	glycosyl transferase family protein	Cell wall / LPS / capsule
PA14_04150	0	1.09796	0.0066935	0.0339248	hypothetical protein	Central intermediary metabolism
PA14_31300	0	1.09738	0.0081673	0.0392936	hypothetical protein	Hypothetical, unclassified, unknown
PA14_04330	0	1.09489	0.00059793	0.0054755	hypothetical protein	Membrane proteins
PA14_07950	prtN	1.09271	0.00604281	0.0315967	transcriptional regulator PrtN	Transcriptional regulators
PA14_29420	0	1.09026	0.000277731	0.00301848	hypothetical protein	Putative enzymes
PA14_21690	0	1.08774	0.00412446	0.0240195	ATP-dependent DNA helicase	DNA replication, recombination, modification and repair
PA14_11480	0	1.08689	0.00216082	0.0146119	hypothetical protein	Hypothetical, unclassified, unknown
PA14_05840	gcdH	1.08088	0.00171437	0.0121718	glutaryl-CoA dehydrogenase	Fatty acid and phospholipid metabolism
PA14_72840	0	1.07941	0.000947032	0.00768281	short-chain dehydrogenase	Biosynthesis of cofactors, prosthetic groups and carriers
PA14_25270	aroP1	1.07903	0.00274236	0.0175916	aromatic amino acid transport protein AroP1	Transport of small molecules
PA14_15770	0	1.07753	0.00149492	0.0109478	hypothetical protein	Hypothetical, unclassified, unknown
PA14_05150	proC	1.07468	0.00350954	0.0214165	pyrroline-5-carboxylate reductase	Amino acid biosynthesis and metabolism
PA14_51750	tolQ	1.0746	0.000398547	0.00402398	TolQ protein	Transport of small molecules
PA14_25090	fadA	1.07198	0.000687697	0.00602795	3-ketoacyl-CoA thiolase	Fatty acid and phospholipid metabolism
PA14_12100	dacC	1.05984	4.2328e-05	0.000675006	D-ala-D-ala-carboxypeptidase	Cell wall / LPS / capsule
PA14_17530	recA	1.05822	9.50719e-05	0.00126409	recombinase A	DNA replication, recombination, modification and repair
PA14_16020	0	1.05468	0.00675835	0.0341183	hypothetical protein	Hypothetical, unclassified, unknown
PA14_16690	ppc	1.05328	7.84969e-05	0.00109489	phosphoenolpyruvate carboxylase	Energy metabolism
PA14_50810	0	1.05151	0.000158653	0.00189754	hypothetical protein	Membrane proteins
PA14_16930	0	1.04804	0.00201305	0.0137214	pyridoxal-phosphate dependent protein	Amino acid biosynthesis and metabolism
PA14_08830	tufA	1.04708	0.000998935	0.00797745	elongation factor Tu	Translation, post-translational modification, degradation
PA14_62180	0	1.04694	0.00680903	0.0343403	hypothetical protein	Hypothetical, unclassified, unknown
PA14_61670	moeB	1.04401	0.00658655	0.0335703	molybdopterin biosynthesis protein MoeB	Biosynthesis of cofactors, prosthetic groups and carriers
PA14_73200	0	1.04317	0.00716352	0.035706	hypothetical protein	Hypothetical, unclassified, unknown
PA14_39980	qscR	1.0403	0.00110496	0.00862239	transcriptional regulator	Transcriptional regulators
PA14_57110	0	1.03106	0.00502888	0.0276211	hypothetical protein	Transport of small molecules
PA14_01300	coxA	1.01896	0.00510439	0.0279459	cytochrome c oxidase subunit I	Energy metabolism
PA14_12260	0	1.00677	0.00940834	0.043783	hypothetical protein	Hypothetical, unclassified, unknown
PA14_12110	0	1.00085	0.00198496	0.0135842	hypothetical protein	Hypothetical, unclassified, unknown
PA14_25210	0	0.995973	0.00668296	0.0339049	5'-methylthioadenosine phosphorylase	Nucleotide biosynthesis and metabolism
PA14_25220	0	0.993944	0.00447099	0.0253736	hypothetical protein	Hypothetical, unclassified, unknown
PA14_08750	rplL	0.990442	0.00375293	0.0225989	50S ribosomal protein L7/L12	Translation, post-translational modification, degradation
PA14_04920	ftsX	0.990198	0.000665626	0.00587473	cell division protein FtsX	Cell division
PA14_72450	dsbA	0.989032	0.000216951	0.00247895	thiol:disulfide interchange protein DsbA	Biosynthesis of cofactors, prosthetic groups and carriers
PA14_28730	0	0.986257	0.000158007	0.00189423	transcriptional regulator	Transcriptional regulators
PA14_17110	uppS	0.985035	0.00689451	0.0346184	UDP pyrophosphate synthetase	Cell wall / LPS / capsule
PA14_26770	0	0.977428	0.00166585	0.0118602	hypothetical protein	Putative enzymes
PA14_25660	fabG	0.973063	0.00154577	0.0112558	3-ketoacyl-ACP reductase	Fatty acid and phospholipid metabolism
PA14_70290	0	0.972684	0.00237421	0.0156628	transcriptional regulator	Transcriptional regulators
PA14_61680	0	0.970449	0.00760671	0.0373359	methyl transferase	Biosynthesis of cofactors, prosthetic groups and carriers
PA14_25160	lexA	0.969801	0.00125972	0.00959602	LexA repressor	DNA replication, recombination, modification and repair
PA14_39080	0	0.967161	0.00657079	0.0335679	hypothetical protein	Hypothetical, unclassified, unknown
PA14_66580	0	0.961652	0.000133835	0.00166526	hypothetical protein	Protein secretion/export apparatus
PA14_68920	0	0.961318	0.00549931	0.0296638	LysR family transcriptional regulator	Transcriptional regulators
PA14_21540	0	0.960837	0.00550995	0.0296899	3-oxoacyl-ACP synthase	Fatty acid and phospholipid metabolism
PA14_14960	0	0.959665	0.00885528	0.0418561	hypothetical protein	Amino acid biosynthesis and metabolism
PA14_69440	hemD	0.956371	0.00998345	0.0457017	uroporphyrinogen-III synthase	Central intermediary metabolism
PA14_07200	0	0.955064	0.00484043	0.0268162	hypothetical protein	Hypothetical, unclassified, unknown
PA14_73140	0	0.953369	8.59812e-05	0.0011737	hypothetical protein	Fatty acid and phospholipid metabolism
PA14_70070	0	0.953141	0.00232346	0.0154795	hypothetical protein	Hypothetical, unclassified, unknown
PA14_38660	0	0.952875	0.00240059	0.0157749	CoA transferase, subunit A	Fatty acid and phospholipid metabolism
PA14_25970	cobN	0.949177	0.00746527	0.0368721	cobaltochelatase subunit CobN	Biosynthesis of cofactors, prosthetic groups and carriers
PA14_63010	recN	0.948421	0.00444305	0.0252431	DNA repair protein RecN	DNA replication, recombination, modification and repair
PA14_73260	atpA	0.944409	0.00750375	0.0369699	F0F1 ATP synthase subunit alpha	Energy metabolism
PA14_62420	0	0.94426	0.00179712	0.0126366	hypothetical protein	Putative enzymes
PA14_40020	0	0.942521	0.00327995	0.0203516	hypothetical protein	Hypothetical, unclassified, unknown
PA14_04700	0	0.94012	0.00365796	0.0221367	hypothetical protein	Hypothetical, unclassified, unknown
PA14_12090	0	0.93868	0.000699474	0.00609984	RlpA family lipoprotein	Hypothetical, unclassified, unknown
PA14_71000	0	0.933792	0.00791567	0.0383715	lycine betaine/L-proline ABC transporter, ATP-binding subunit	Transport of small molecules
PA14_35520	bkdA2	0.932706	0.00746949	0.0368721	2-oxoisovalerate dehydrogenase subunit beta	Amino acid biosynthesis and metabolism
PA14_73250	atpG	0.931296	0.00793147	0.0383754	F0F1 ATP synthase subunit gamma	Energy metabolism
PA14_42820	0	0.926036	0.00546277	0.0294978	isochorismatase family hydrolase	Putative enzymes
PA14_62870	rrmJ	0.922715	0.00485773	0.0268829	cell division protein FtsJ	Cell division
PA14_19480	0	0.920755	0.00310042	0.0194022	hypothetical protein	Hypothetical, unclassified, unknown
PA14_09050	secY	0.920355	0.0026811	0.0173071	preprotein translocase subunit SecY	Protein secretion/export apparatus
PA14_11880	0	0.915008	0.00519368	0.0283438	hypothetical protein	Hypothetical, unclassified, unknown
PA14_23930	metZ	0.911094	0.0015481	0.0112567	O-succinylhomoserine sulfhydrylase	Amino acid biosynthesis and metabolism
PA14_40040	0	0.907821	0.000405493	0.00408606	hypothetical protein	Central intermediary metabolism
PA14_41400	0	0.905562	0.00216592	0.0146271	UDP-2,3-diacylglucosamine hydrolase	Putative enzymes
PA14_53040	0	0.897188	0.00391001	0.0231391	lysozyme inhibitor	Hypothetical, unclassified, unknown
PA14_11860	0	0.889528	0.00624555	0.0324249	aromatic acid decarboxylase	Putative enzymes
PA14_62430	0	0.882711	0.00907819	0.0424783	hypothetical protein	Hypothetical, unclassified, unknown
PA14_23030	oprB	0.882123	0.00237687	0.0156628	glucose/carbohydrate outer membrane porin OprB precursor	Transport of small molecules
PA14_52570	rsmA	0.881383	0.00130802	0.00986124	carbon storage regulator	Transcriptional regulators
PA14_31310	0	0.874332	0.00646659	0.0331891	hypothetical protein	Hypothetical, unclassified, unknown
PA14_25430	0	0.873579	0.002765	0.0176926	hypothetical protein	Transport of small molecules
PA14_43640	gpsA	0.872062	0.00572886	0.0303897	NAD(P)H-dependent glycerol-3-phosphate dehydrogenase	Central intermediary metabolism
PA14_26060	0	0.867335	0.00916081	0.0427866	hypothetical protein	Hypothetical, unclassified, unknown
PA14_35500	bkdB	0.866042	0.00344861	0.0212181	branched-chain alpha-keto acid dehydrogenase subunit E2	Amino acid biosynthesis and metabolism
PA14_25810	0	0.861869	0.0102436	0.0466005	hypothetical protein	Putative enzymes
PA14_25880	etfA	0.856319	0.00568626	0.0302578	electron transfer flavoprotein subunit alpha	Energy metabolism
PA14_69140	0	0.852925	0.0104762	0.0475421	CDP-6-deoxy-delta-3,4-glucoseen reductase	Energy metabolism
PA14_45660	flhF	0.852122	0.00691181	0.0346538	flagellar biosynthesis regulator FlhF	Motility & Attachment
PA14_66600	aroB	0.850878	0.00111576	0.00869339	3-dehydroquinate synthase	Amino acid biosynthesis and metabolism
PA14_27050	0	0.830799	0.00788649	0.0383026	Slt family transglycosylase	Cell wall / LPS / capsule
PA14_25080	fadB	0.829755	0.00536235	0.0290168	multifunctional fatty acid oxidation complex subunit alpha	Fatty acid and phospholipid metabolism
PA14_14510	0	0.825161	0.00787424	0.0383026	hypothetical protein	Membrane proteins
PA14_68870	gcvT	0.810631	0.00221119	0.0149132	glycine cleavage system aminomethyltransferase T	Amino acid biosynthesis and metabolism
PA14_41575	sigX	0.810311	0.0027836	0.0177671	RNA polymerase sigma factor SigX	Transcriptional regulators
PA14_60550	0	0.808721	0.00228016	0.0152378	ATP-dependent protease	Translation, post-translational modification, degradation
PA14_65320	miaA	0.800611	0.00349033	0.021372	tRNA delta(2)-isopentenylpyrophosphate transferase	Translation, post-translational modification, degradation
PA14_14650	secF	0.789478	0.00588155	0.0309136	preprotein translocase subunit SecF	Protein secretion/export apparatus
PA14_73290	atpF	0.787282	0.00478478	0.0266811	F0F1 ATP synthase subunit B	Energy metabolism
PA14_53840	0	0.778818	0.00417147	0.0241285	hypothetical protein	Hypothetical, unclassified, unknown
PA14_05820	0	0.776671	0.0035435	0.0215458	hypothetical protein	Energy metabolism
PA14_57450	mraW	0.772607	0.0100757	0.0460513	S-adenosyl-methyltransferase MraW	Cell wall / LPS / capsule
PA14_62650	0	0.771542	0.000592069	0.0054413	hypothetical protein	Hypothetical, unclassified, unknown
PA14_06040	0	0.766956	0.00644603	0.0331298	hypothetical protein	Hypothetical, unclassified, unknown
PA14_72430	0	0.75873	0.0046603	0.026158	hypothetical protein	Putative enzymes
PA14_44010	sucA	0.753773	0.0080335	0.0387592	2-oxoglutarate dehydrogenase E1	Energy metabolism
PA14_03450	gabT	0.747271	0.00779881	0.0380211	4-aminobutyrate aminotransferase	Amino acid biosynthesis and metabolism; Hypothetical, unclassified, unknown
PA14_21750	0	0.743397	0.00554708	0.0298245	hypothetical protein	Fatty acid and phospholipid metabolism
PA14_51770	0	0.741244	0.00619192	0.0322446	hypothetical protein	Hypothetical, unclassified, unknown
PA14_72420	0	0.729177	0.00594727	0.0311927	diguanylate cyclase	Two-component regulatory systems
PA14_66875	phaF	0.708091	0.00626304	0.0324532	polyhydroxyalkanoate synthesis protein PhaF	Central intermediary metabolism
PA14_35490	lpdV	0.706958	0.00739312	0.0365656	dihydrolipoamide dehydrogenase	Energy metabolism
PA14_41570	oprF	0.701293	0.00711849	0.0355508	major porin and structural outer membrane porin OprF precursor	Membrane proteins
PA14_53500	0	0.694216	0.0095613	0.0444544	hypothetical protein	Hypothetical, unclassified, unknown
PA14_43940	sucD	0.670396	0.00874644	0.0414949	succinyl-CoA synthetase subunit alpha	Energy metabolism
PA14_52990	phhA	0.643313	0.00763602	0.0374055	phenylalanine 4-monooxygenase	Amino acid biosynthesis and metabolism
PA14_17470	0	0.641874	0.00406973	0.0237819	hypothetical protein	Cell wall / LPS / capsule
PA14_17320	eno	0.59795	0.0101459	0.0462895	phosphopyruvate hydratase	Energy metabolism
PA14_16430	wspA	-0.679004	0.00827743	0.0397488	chemotaxis transducer	Chemotaxis; Motility & Attachment
PA14_25110	topA	-0.693678	0.00810923	0.0390877	DNA topoisomerase I	DNA replication, recombination, modification and repair
PA14_20750	0	-0.70903	0.00272745	0.0175179	chemotaxis protein	Chemotaxis
PA14_05530	mexA	-0.718246	0.00631909	0.0326412	RND multidrug efflux membrane fusion protein MexA	Transport of small molecules
PA14_66060	rfaE	-0.721768	0.0102055	0.04652	bifunctional heptose 7-phosphate kinase/heptose 1-phosphate adenyltransferase	Cell wall / LPS / capsule
PA14_02450	0	-0.727983	0.00852559	0.0407113	NAD(P) transhydrogenase subunit alpha part 1	Energy metabolism; Hypothetical, unclassified, unknown
PA14_20780	0	-0.781076	0.00558128	0.0298909	two-component response regulator	Two-component regulatory systems
PA14_30360	0	-0.806348	0.00982515	0.0453069	hypothetical protein	Transport of small molecules
PA14_42670	0	-0.813129	0.00455592	0.0257414	hypothetical protein	Membrane proteins
PA14_03930	spuE	-0.853688	0.0055524	0.0298245	polyamine transport protein	Transport of small molecules
PA14_08370	vfr	-0.859622	0.00401583	0.0235637	cAMP-regulatory protein	Transcriptional regulators
PA14_15090	0	-0.866784	0.0110101	0.0495261	hypothetical protein	Hypothetical, unclassified, unknown
PA14_04010	0	-0.874932	0.00190827	0.0131564	hypothetical protein	Hypothetical, unclassified, unknown
PA14_62160	ilvI	-0.898376	0.00525257	0.0286346	acetolactate synthase 3 catalytic subunit	Amino acid biosynthesis and metabolism
PA14_19110	rhlB	-0.907932	0.00468325	0.026258	rhamnosyltransferase chain B	Secreted Factors (toxins, enzymes, alginate)
PA14_19120	rhlR	-0.909073	0.00104623	0.00829047	transcriptional regulator RhlR	Transcriptional regulators
PA14_65280	hflK	-0.939666	0.000233416	0.00263765	protease subunit HflK	Translation, post-translational modification, degradation
PA14_31480	0	-0.943448	0.00558228	0.0298909	AraC family transcriptional regulator	Transcriptional regulators
PA14_17490	fdxA	-0.945242	0.00934182	0.043513	ferredoxin I	Energy metabolism
PA14_70350	0	-0.948259	0.00469476	0.026265	hypothetical protein	Fatty acid and phospholipid metabolism
PA14_11550	dxs	-0.950628	0.00755836	0.0371674	1-deoxy-D-xylulose-5-phosphate synthase	Biosynthesis of cofactors, prosthetic groups and carriers
PA14_57210	argJ	-0.958193	0.00470781	0.0263092	bifunctional ornithine acetyltransferase/N-acetylglutamate synthase	Amino acid biosynthesis and metabolism
PA14_17190	fabZ	-0.962637	0.00971612	0.0448483	(3R)-hydroxymyristoyl-ACP dehydratase	Fatty acid and phospholipid metabolism
PA14_60390	0	-0.967874	0.0106916	0.0482628	virulence factor, membrane protein	Membrane proteins
PA14_05180	pilT	-0.970714	0.000647917	0.00575814	twitching motility protein PilT	Motility & Attachment
PA14_35600	pslL	-0.971667	0.00894096	0.0420669	hypothetical protein	Carbon compound catabolism; Hypothetical, unclassified, unknown
PA14_58250	0	-0.978512	0.010587	0.0479177	hypothetical protein	Membrane proteins
PA14_15720	0	-0.979604	0.00552517	0.0297406	transglycosylase	Transport of small molecules
PA14_70780	0	-0.980234	0.00570005	0.0302996	hypothetical protein	Cell wall / LPS / capsule
PA14_57810	murA	-0.9808	0.00964228	0.0446686	UDP-N-acetylglucosamine 1-carboxyvinyltransferase	Cell wall / LPS / capsule
PA14_00510	0	-0.983438	0.0109422	0.0492641	hemagglutinin	Membrane proteins
PA14_30570	0	-0.983473	0.00879056	0.0416656	periplasmic spermidine/putrescine-binding protein	Transport of small molecules
PA14_26485	0	-0.98406	0.00464186	0.0261117	oxidoreductase	Putative enzymes
PA14_16840	0	-0.99683	0.00408303	0.0238324	lipoprotein	Fatty acid and phospholipid metabolism
PA14_45100	0	-0.999713	0.000483984	0.00465616	hypothetical protein	Transport of small molecules
PA14_41260	0	-1.00815	0.00788493	0.0383026	two-component response regulator	Two-component regulatory systems
PA14_15980	rimM	-1.01799	0.00840283	0.0402377	16S rRNA-processing protein RimM	Transcription, RNA processing and degradation
PA14_19140	pheC	-1.0182	0.00959468	0.0445691	cyclohexadienyl dehydratase	Amino acid biosynthesis and metabolism
PA14_21210	0	-1.01835	0.00989826	0.0455249	hypothetical protein	Hypothetical, unclassified, unknown
PA14_66640	pilO	-1.01865	0.0042586	0.0244118	type 4 fimbrial biogenesis protein PilO	Motility & Attachment
PA14_58630	0	-1.02213	0.00629359	0.0325752	ornithine decarboxylase	Amino acid biosynthesis and metabolism
PA14_20800	0	-1.02384	0.00995218	0.045629	histidine phosphotransfer domain-containing protein	Two-component regulatory systems
PA14_67050	0	-1.02503	0.0106167	0.0480097	ABC transporter substrate-binding protein	Transport of small molecules
PA14_73410	0	-1.03038	0.00655892	0.0335416	inner membrane protein translocase component YidC	Membrane proteins
PA14_12410	thiD	-1.03053	0.00181893	0.0127375	phosphomethylpyrimidine kinase	Biosynthesis of cofactors, prosthetic groups and carriers
PA14_05620	sahH	-1.0333	0.00146341	0.0107942	S-adenosyl-L-homocysteine hydrolase	Central intermediary metabolism
PA14_17040	glnD	-1.04227	0.00890215	0.0419228	PII uridylyl-transferase	Central intermediary metabolism
PA14_48780	0	-1.04682	0.00136279	0.0101841	hypothetical protein	Transport of small molecules
PA14_40980	0	-1.05052	0.00388108	0.0229945	enoyl-CoA hydratase	Fatty acid and phospholipid metabolism
PA14_60750	pra	-1.05103	0.000178732	0.00210814	protein activator	Carbon compound catabolism
PA14_68380	nudE	-1.05395	0.0102477	0.0466005	ADP-ribose diphosphatase NudE	DNA replication, recombination, modification and repair
PA14_04320	ilvA1	-1.05698	0.00984202	0.0453069	threonine dehydratase	Amino acid biosynthesis and metabolism
PA14_65430	motB	-1.05784	0.00223611	0.0150614	flagellar motor protein MotB	Chemotaxis
PA14_58870	ndh	-1.05883	0.000809402	0.00677015	NADH dehydrogenase	Energy metabolism
PA14_55750	0	-1.05902	0.00452809	0.0256408	chemotaxis transducer	Chemotaxis
PA14_18080	0	-1.06332	0.0103489	0.047006	TetR family transcriptional regulator	Transcriptional regulators
PA14_09000	rplF	-1.06609	0.00867557	0.0413503	50S ribosomal protein L6	Translation, post-translational modification, degradation
PA14_67530	0	-1.06939	0.00045863	0.00445489	hypothetical protein	Membrane proteins
PA14_61610	0	-1.07345	0.00683135	0.0343852	hypothetical protein	Hypothetical, unclassified, unknown
PA14_33300	0	-1.07398	0.00897812	0.0421256	hypothetical protein	Hypothetical, unclassified, unknown
PA14_70240	coaC	-1.07432	0.00365846	0.0221367	bifunctional phosphopantothenoylcysteine decarboxylase/phosphopantothenate synthase	Biosynthesis of cofactors, prosthetic groups and carriers
PA14_08450	0	-1.07617	0.00378156	0.0226672	hypothetical protein	Membrane proteins
PA14_61280	0	-1.07658	0.00631874	0.0326412	epimerase	Transport of small molecules
PA14_14440	valS	-1.07746	0.00311248	0.019454	valyl-tRNA synthetase	Translation, post-translational modification, degradation
PA14_64460	0	-1.0811	0.00657719	0.0335679	hypothetical protein	Adaptation, Protection
PA14_08840	rpsJ	-1.08591	0.00379224	0.0227047	30S ribosomal protein S10	Translation, post-translational modification, degradation
PA14_03730	0	-1.08905	0.00086071	0.00710641	fatty acid desaturase	Fatty acid and phospholipid metabolism
PA14_22860	0	-1.09045	0.0022633	0.0151647	transcriptional regulator	Transcriptional regulators
PA14_66480	0	-1.09336	0.00251599	0.0163816	hypothetical protein	Cell division
PA14_00875	ppkA	-1.0959	0.00203989	0.0138859	serine/threonine protein kinase PpkA	Translation, post-translational modification, degradation
PA14_65170	rpsR	-1.09612	0.0030136	0.0190218	30S ribosomal protein S18	Translation, post-translational modification, degradation
PA14_08990	rpsH	-1.09684	0.0046928	0.026265	30S ribosomal protein S8	Translation, post-translational modification, degradation
PA14_61380	0	-1.09715	0.00331435	0.0205153	hypothetical protein	Hypothetical, unclassified, unknown
PA14_16450	wspC	-1.09773	0.000629883	0.00567671	methyltransferase	Chemotaxis; Motility & Attachment
PA14_07860	0	-1.10274	0.0096595	0.0447079	ABC transporter ATP-binding protein	Transport of small molecules
PA14_21230	hepA	-1.10419	0.00574885	0.0304326	ATP-dependent helicase HepA	Transcription, RNA processing and degradation
PA14_30660	uvrC	-1.10584	0.00188314	0.013062	excinuclease ABC subunit C	DNA replication, recombination, modification and repair
PA14_65670	0	-1.10604	0.00664774	0.0337748	hypothetical protein	Putative enzymes
PA14_31470	0	-1.10682	0.00753423	0.0370844	AMP-binding protein	Fatty acid and phospholipid metabolism
PA14_57170	0	-1.10772	0.00846942	0.0404808	two-component sensor	Two-component regulatory systems
PA14_58240	0	-1.11016	0.00421083	0.0243013	hypothetical protein	Hypothetical, unclassified, unknown
PA14_62770	nusA	-1.11176	0.00279223	0.0178001	transcription elongation factor NusA	Transcription, RNA processing and degradation
PA14_23640	0	-1.11293	0.0106597	0.0481614	hypothetical protein	Translation, post-translational modification, degradation
PA14_51980	0	-1.11535	0.00835991	0.0401072	arsenate reductase	Adaptation, Protection
PA14_58130	mreC	-1.11788	0.010505	0.0476307	rod shape-determining protein MreC	Cell wall / LPS / capsule
PA14_08790	rpsL	-1.11965	0.00303185	0.0190837	30S ribosomal protein S12	Translation, post-translational modification, degradation
PA14_17290	pyrG	-1.11966	0.00572349	0.0303897	CTP synthetase	Nucleotide biosynthesis and metabolism
PA14_60850	mexC	-1.1208	0.00138879	0.0103182	multidrug efflux RND membrane fusion protein	Antibiotic resistance and susceptibility
PA14_30630	pqsH	-1.12418	0.000302006	0.00324166	FAD-dependent monooxygenase	Biosynthesis of cofactors, prosthetic groups and carriers
PA14_08710	nusG	-1.12479	0.00314565	0.0195895	transcription antitermination protein NusG	Transcription, RNA processing and degradation
PA14_68890	0	-1.13139	0.00776701	0.0379238	iron ABC transporter, permease	Transport of small molecules
PA14_69630	rnk	-1.13239	0.00135041	0.0101064	nucleoside diphosphate kinase regulator	Transcriptional regulators
PA14_63020	fur	-1.13521	0.000117192	0.00150352	ferric uptake regulation protein	Transcriptional regulators
PA14_62580	panB	-1.13669	0.00146922	0.010806	3-methyl-2-oxobutanoate hydroxymethyltransferase	Biosynthesis of cofactors, prosthetic groups and carriers
PA14_24190	0	-1.13919	0.00665072	0.0337748	1-aminocyclopropane-1-carboxylate deaminase	Amino acid biosynthesis and metabolism
PA14_68710	0	-1.14044	0.00492167	0.0271195	hypothetical protein	Transcription, RNA processing and degradation
PA14_28920	0	-1.14312	0.0037528	0.0225989	chaperone	Chaperones & heat shock proteins
PA14_69770	0	-1.15036	0.00383223	0.0227578	hypothetical protein	Hypothetical, unclassified, unknown
PA14_69250	0	-1.15061	0.00251852	0.0163816	hypothetical protein	Membrane proteins
PA14_44370	0	-1.16331	0.0056482	0.0301179	cbb3-type cytochrome c oxidase subunit I	Energy metabolism
PA14_58410	0	-1.16347	0.00960908	0.0445833	porin	Transport of small molecules
PA14_45580	0	-1.16855	0.00108599	0.00853641	chemotaxis-specific methylesterase	Chemotaxis
PA14_68670	0	-1.16933	0.00537031	0.0290292	carboxypeptidase	Adaptation, Protection
PA14_19470	mqoA	-1.17156	0.0108433	0.0489048	malate:quinone oxidoreductase	Central intermediary metabolism
PA14_39060	0	-1.17993	0.00644273	0.0331298	lipoprotein	Fatty acid and phospholipid metabolism
PA14_64180	0	-1.17994	0.00193976	0.0133284	hypothetical protein	Translation, post-translational modification, degradation
PA14_62570	folK	-1.18082	0.000746799	0.0064107	2-amino-4-hydroxy-6- hydroxymethyldihydropteridine pyrophosphokinase	Biosynthesis of cofactors, prosthetic groups and carriers
PA14_49810	0	-1.18246	0.0110475	0.0496507	hypothetical protein	Hypothetical, unclassified, unknown
PA14_48760	0	-1.19452	0.000106899	0.00138536	hydrolase	Putative enzymes
PA14_43660	0	-1.19589	0.00107595	0.00847355	hypothetical protein	Transport of small molecules
PA14_67130	0	-1.19852	0.00904396	0.0423568	ABC transporter substrate-binding protein	Transport of small molecules
PA14_28450	eco	-1.19879	0.0045953	0.0259068	ecotin	Translation, post-translational modification, degradation
PA14_65450	motA	-1.20246	0.000924315	0.00751043	flagellar motor protein MotA	Chemotaxis
PA14_01760	nuh	-1.20414	0.00442134	0.0251756	nonspecific ribonucleoside hydrolase	Nucleotide biosynthesis and metabolism
PA14_00060	0	-1.20715	0.00400122	0.0235637	acyltransferase	Fatty acid and phospholipid metabolism
PA14_44440	0	-1.21084	0.0102505	0.0466005	cation-transporting P-type ATPase	Transport of small molecules
PA14_62440	0	-1.21203	0.00371398	0.0224197	transporter	Transport of small molecules
PA14_58380	0	-1.22536	0.00733195	0.0362981	transcriptional regulator	Transcriptional regulators
PA14_22410	0	-1.2297	0.0030782	0.0192868	hypothetical protein	Hypothetical, unclassified, unknown
PA14_45840	0	-1.23221	0.000484808	0.00465616	hypothetical protein	Hypothetical, unclassified, unknown
PA14_66850	0	-1.23259	0.000755772	0.006448	TetR family transcriptional regulator	Transcriptional regulators
PA14_51950	0	-1.23453	0.00462922	0.0260693	hypothetical protein	Hypothetical, unclassified, unknown
PA14_63660	0	-1.23718	0.000820134	0.00682645	hypothetical protein	Hypothetical, unclassified, unknown
PA14_38395	0	-1.23975	0.000192678	0.00224674	periplasmic multidrug efflux lipoprotein	Antibiotic resistance and susceptibility
PA14_52720	argD	-1.24583	0.00233031	0.015492	bifunctional N-succinyldiaminopimelate-aminotransferase/acetylornithine transaminase	Amino acid biosynthesis and metabolism
PA14_56170	0	-1.2464	0.00792331	0.0383722	hypothetical protein	Hypothetical, unclassified, unknown
PA14_68580	pckA	-1.25215	0.00452141	0.0256313	phosphoenolpyruvate carboxykinase	Energy metabolism
PA14_18950	0	-1.25259	0.00487609	0.0269554	Na(+)-translocating NADH-quinone reductase subunit E	Energy metabolism
PA14_68740	argA	-1.26106	0.00140396	0.0103857	N-acetylglutamate synthase	Amino acid biosynthesis and metabolism
PA14_27900	0	-1.263	0.000608841	0.0055358	transcriptional regulator	Transcriptional regulators
PA14_52610	0	-1.26321	0.00158087	0.0114462	hypothetical protein	Putative enzymes
PA14_12780	0	-1.27121	0.00561751	0.0300167	two-component response regulator	Two-component regulatory systems
PA14_67520	0	-1.27246	0.00683838	0.0343867	hypothetical protein	Hypothetical, unclassified, unknown
PA14_04810	0	-1.27464	6.74674e-05	0.000972861	aldehyde dehydrogenase	Energy metabolism
PA14_66080	msbA	-1.27572	0.00173615	0.0122754	transport protein MsbA	Transport of small molecules
PA14_21175	0	-1.27755	0.00611566	0.0318799	hypothetical protein	Transport of small molecules
PA14_04980	thiG	-1.27819	0.00689797	0.0346184	thiazole synthase	Biosynthesis of cofactors, prosthetic groups and carriers
PA14_22370	0	-1.28146	0.00346626	0.0213011	hypothetical protein	Two-component regulatory systems
PA14_27120	0	-1.29099	0.00490301	0.0270458	hypothetical protein	Hypothetical, unclassified, unknown
PA14_65420	0	-1.29202	0.00261448	0.0169197	ribosome-associated GTPase	Putative enzymes
PA14_50640	0	-1.29412	0.0082033	0.0394298	hypothetical protein	Hypothetical, unclassified, unknown
PA14_00210	0	-1.29612	0.00237901	0.0156628	lysin domain-containing protein	Putative enzymes
PA14_16070	hom	-1.29634	0.000214745	0.00245924	homoserine dehydrogenase	Amino acid biosynthesis and metabolism
PA14_46470	pdxB	-1.30228	0.00721292	0.0358445	erythronate-4-phosphate dehydrogenase	Biosynthesis of cofactors, prosthetic groups and carriers
PA14_73420	rnpA	-1.3061	0.000881569	0.00726691	ribonuclease P	Transcription, RNA processing and degradation
PA14_24300	0	-1.31414	0.00968881	0.0447627	hypothetical protein	Hypothetical, unclassified, unknown
PA14_52010	0	-1.31769	0.00621124	0.0322795	DNA replication initiation factor	Hypothetical, unclassified, unknown
PA14_21320	0	-1.32049	0.00210482	0.0142709	hypothetical protein	Fatty acid and phospholipid metabolism
PA14_09400	phzS	-1.32103	0.00012743	0.00161065	hypothetical protein	Putative enzymes
PA14_58180	gatA	-1.32198	0.00284294	0.0180335	aspartyl/glutamyl-tRNA amidotransferase subunit A	Translation, post-translational modification, degradation
PA14_12540	0	-1.32919	0.00225284	0.0151343	pseudouridine synthase	Transcription, RNA processing and degradation
PA14_48790	0	-1.33162	2.33706e-05	0.000421952	lipoprotein	Cell wall / LPS / capsule
PA14_52150	lpxO2	-1.33218	0.00246201	0.0161164	lipopolysaccharide biosynthetic protein LpxO2	Cell wall / LPS / capsule
PA14_50330	0	-1.33225	0.00236409	0.0156556	hypothetical protein	Hypothetical, unclassified, unknown
PA14_12010	proA	-1.33265	0.0034244	0.0210944	gamma-glutamyl phosphate reductase	Amino acid biosynthesis and metabolism
PA14_05500	0	-1.33397	0.00125355	0.00956326	hypothetical protein	Energy metabolism
PA14_00630	0	-1.33438	0.00171822	0.0121732	hypothetical protein	Hypothetical, unclassified, unknown
PA14_15990	trmD	-1.34061	0.000442904	0.00433504	tRNA (guanine-N(1)-)-methyltransferase	Transcription, RNA processing and degradation
PA14_51290	bcp	-1.34154	0.00149771	0.0109525	bacterioferritin comigratory protein	Adaptation, Protection
PA14_29410	0	-1.34668	0.00158554	0.0114638	serine/threonine dehydratase	Amino acid biosynthesis and metabolism
PA14_11430	ribH	-1.34722	0.00411458	0.0239892	6,7-dimethyl-8-ribityllumazine synthase	Biosynthesis of cofactors, prosthetic groups and carriers
PA14_69620	0	-1.34843	0.00983767	0.0453069	hypothetical protein	Hypothetical, unclassified, unknown
PA14_27360	0	-1.34894	0.00252674	0.0164142	enoyl-CoA hydratase	Fatty acid and phospholipid metabolism
PA14_00490	0	-1.35086	0.00704671	0.0352273	hemolysin activation/secretion protein	Protein secretion/export apparatus
PA14_44500	apt	-1.35151	0.00182957	0.0127945	adenine phosphoribosyltransferase	Nucleotide biosynthesis and metabolism
PA14_07110	0	-1.35215	0.00281625	0.0179086	ArsR family transcriptional regulator	Transcriptional regulators
PA14_57570	0	-1.35222	0.000757442	0.00645149	cytochrome c reductase, iron-sulfur subun	Putative enzymes
PA14_62260	0	-1.35618	0.00475097	0.0265215	hypothetical protein	Two-component regulatory systems; Hypothetical, unclassified, unknown
PA14_20980	0	-1.35695	0.000621792	0.00561566	short chain dehydrogenas	Putative enzymes
PA14_35620	pslK	-1.36236	0.00115106	0.00891415	hypothetical protein	Membrane proteins
PA14_73320	atpI	-1.36429	0.00210896	0.0142801	F0F1 ATP synthase subunit I	Energy metabolism
PA14_72010	0	-1.36761	1.65069e-05	0.000315293	glycosyltransferase	Cell wall / LPS / capsule
PA14_61250	lysP	-1.37027	0.00603846	0.0315967	APC family lysine-specific permease	Transport of small molecules
PA14_29405	#N/A	-1.37136	0.00085188	0.00704487	#N/A	#N/A
PA14_52210	cysM	-1.3744	0.0108803	0.0490283	cysteine synthase B	Amino acid biosynthesis and metabolism
PA14_24900	moaB2	-1.37679	0.00730473	0.0362334	molybdopterin biosynthetic protein B2	Biosynthesis of cofactors, prosthetic groups and carriers
PA14_28130	0	-1.37749	0.000237454	0.00267737	hypothetical protein	Transcriptional regulators
PA14_27210	efp	-1.38226	0.00132236	0.00995462	elongation factor P	Translation, post-translational modification, degradation
PA14_13410	prfC	-1.38233	0.00681652	0.0343442	peptide chain release factor 3	Translation, post-translational modification, degradation
PA14_70180	rpmG	-1.38565	0.00198834	0.0135892	50S ribosomal protein L33	Translation, post-translational modification, degradation
PA14_10740	0	-1.38616	3.41733e-05	0.000577336	spermidine acetyltransferase	Putative enzymes
PA14_44060	sdhC	-1.38669	0.000302609	0.00324166	succinate dehydrogenase, cytochrome b556 subunit	Energy metabolism
PA14_13130	0	-1.39434	5.7445e-05	0.000854828	hypothetical protein	Hypothetical, unclassified, unknown
PA14_48520	0	-1.40082	0.00672294	0.0339731	membrane-bound lytic murein transglycosylase A	Cell wall / LPS / capsule
PA14_14740	0	-1.40522	0.00588199	0.0309136	scaffold protein	Biosynthesis of cofactors, prosthetic groups and carriers
PA14_54220	icp	-1.40585	0.00190232	0.0131417	inhibitor of cysteine peptidase	Hypothetical, unclassified, unknown
PA14_65080	0	-1.40594	0.00968795	0.0447627	hypothetical protein	Energy metabolism
PA14_11650	0	-1.40641	0.00382951	0.0227578	hypothetical protein	Hypothetical, unclassified, unknown
PA14_48870	0	-1.40851	0.00381104	0.0227374	C32 tRNA thiolase	Cell division
PA14_21760	capB	-1.41238	0.00886781	0.0418719	cold acclimation protein B	Adaptation, Protection
PA14_62830	tpiA	-1.41586	0.000339142	0.00356482	triosephosphate isomerase	Central intermediary metabolism
PA14_66840	phaC2	-1.41588	0.0018409	0.0128386	poly(3-hydroxyalkanoic acid) synthase 2	Central intermediary metabolism
PA14_14140	0	-1.41829	0.00306319	0.0192163	hypothetical protein	Hypothetical, unclassified, unknown
PA14_00080	0	-1.41911	3.95048e-05	0.000641984	hypothetical protein	Hypothetical, unclassified, unknown
PA14_62120	pssA	-1.42421	5.13432e-05	0.000779898	phosphatidylserine synthase	Fatty acid and phospholipid metabolism
PA14_68660	rimK	-1.42513	0.000395044	0.0039965	ribosomal protein S6 modification protein	Transcription, RNA processing and degradation
PA14_13690	0	-1.42874	0.00591831	0.0310727	methyltransferase	Biosynthesis of cofactors, prosthetic groups and carriers
PA14_07130	tktA	-1.43661	0.000124616	0.00157955	transketolase	Carbon compound catabolism
PA14_14160	0	-1.43824	0.000633121	0.00568328	acetyltransferase	Amino acid biosynthesis and metabolism
PA14_33320	0	-1.44505	0.000418348	0.00413131	hypothetical protein	Hypothetical, unclassified, unknown
PA14_03470	0	-1.45181	0.00394043	0.0232653	hypothetical protein	Two-component regulatory systems
PA14_69910	rep	-1.45292	0.00247608	0.0161466	ATP-dependent DNA helicase Rep	DNA replication, recombination, modification and repair
PA14_64140	prmA	-1.45933	0.00101755	0.00810081	50S ribosomal protein L11 methyltransferase	Translation, post-translational modification, degradation
PA14_24780	0	-1.46037	0.00303573	0.0190837	transporter	Transport of small molecules
PA14_21020	0	-1.46544	5.92817e-05	0.00087706	non-ribosomal peptide synthetase	Biosynthesis of cofactors, prosthetic groups and carriers
PA14_22050	htrB	-1.46576	0.00626368	0.0324532	lipid A biosynthesis lauroyl acyltransferase	Cell wall / LPS / capsule
PA14_04110	serA	-1.46919	0.000633942	0.00568328	D-3-phosphoglycerate dehydrogenase	Amino acid biosynthesis and metabolism
PA14_21030	0	-1.47403	2.42051e-07	9.45846e-06	ATP-dependent Clp protease proteolytic subunit	Translation, post-translational modification, degradation
PA14_00970	0	-1.47437	0.0027592	0.0176775	hypothetical protein	Hypothetical, unclassified, unknown
PA14_51840	0	-1.4758	0.00025667	0.0028501	cold-shock protein	Transcriptional regulators
PA14_00300	plcB	-1.48433	0.00349008	0.021372	phospholipase C, PlcB	Hypothetical, unclassified, unknown
PA14_72470	0	-1.48493	0.000697253	0.00609085	cytochrome	Energy metabolism
PA14_02260	0	-1.48623	0.000123165	0.00156836	two-component response regulator	Two-component regulatory systems
PA14_15940	0	-1.48833	0.000919809	0.00749762	hypothetical protein	Membrane proteins
PA14_04310	rpiA	-1.49961	0.00563062	0.0300554	ribose-5-phosphate isomerase A	Energy metabolism
PA14_21190	0	-1.50255	0.00039409	0.00399474	hypothetical protein	Hypothetical, unclassified, unknown
PA14_00830	0	-1.50315	1.90675e-06	5.11029e-05	hypothetical protein	Hypothetical, unclassified, unknown
PA14_52420	rimO	-1.50353	0.000134781	0.00167057	ribosomal protein S12 methylthiotransferase	Putative enzymes
PA14_08695	secE	-1.50426	0.00157603	0.0114273	preprotein translocase subunit SecE	Protein secretion/export apparatus
PA14_39440	0	-1.50434	7.66306e-05	0.00107178	hypothetical protein	Hypothetical, unclassified, unknown
PA14_07090	metK	-1.50472	0.000735382	0.0063481	S-adenosylmethionine synthetase	Antibiotic resistance and susceptibility
PA14_02530	0	-1.50602	0.00465515	0.0261577	hypothetical protein	Putative enzymes
PA14_19230	0	-1.50653	0.00993278	0.0456017	hypothetical protein	Membrane proteins
PA14_42680	0	-1.50933	4.90664e-05	0.000756539	hypothetical protein	Hypothetical, unclassified, unknown
PA14_11520	0	-1.51136	0.00784133	0.038192	hypothetical protein	Hypothetical, unclassified, unknown
PA14_70560	0	-1.51466	0.000562408	0.00527284	LysR family transcriptional regulator	Transcriptional regulators
PA14_58260	0	-1.52017	0.00869159	0.0413882	hypothetical protein	Hypothetical, unclassified, unknown
PA14_63380	0	-1.52207	0.00439795	0.0250703	hypothetical protein	Hypothetical, unclassified, unknown
PA14_13350	0	-1.53014	0.00171933	0.0121732	hypothetical protein	Hypothetical, unclassified, unknown
PA14_60230	comL	-1.53325	0.00201044	0.0137214	competence protein ComL	Cell wall / LPS / capsule
PA14_07550	0	-1.53329	0.00889337	0.0419201	hypothetical protein	Hypothetical, unclassified, unknown
PA14_16190	0	-1.53503	2.76444e-06	7.07558e-05	hypothetical protein	Hypothetical, unclassified, unknown
PA14_12350	0	-1.54141	0.000560569	0.00526523	(dimethylallyl)adenosine tRNA methylthiotransferase	Hypothetical, unclassified, unknown
PA14_19090	dcd	-1.54186	2.9673e-05	0.000514901	deoxycytidine triphosphate deaminase	Nucleotide biosynthesis and metabolism
PA14_44050	sdhD	-1.54668	0.000132894	0.00166439	succinate dehydrogenase (D subunit)	Energy metabolism
PA14_19100	rhlA	-1.55347	6.26052e-05	0.000918269	rhamnosyltransferase chain A	Secreted Factors (toxins, enzymes, alginate)
PA14_61710	hemA	-1.55558	0.00236964	0.0156628	glutamyl-tRNA reductase	Biosynthesis of cofactors, prosthetic groups and carriers
PA14_70730	ubiA	-1.55833	0.000825991	0.00686404	4-hydroxybenzoate octaprenyltransferase	Biosynthesis of cofactors, prosthetic groups and carriers
PA14_42920	0	-1.55896	0.00161612	0.0116045	hypothetical protein	Hypothetical, unclassified, unknown
PA14_18610	argF	-1.56897	0.00901028	0.0422378	ornithine carbamoyltransferase	Amino acid biosynthesis and metabolism
PA14_01140	0	-1.57298	0.000354361	0.00370956	hypothetical protein	Hypothetical, unclassified, unknown
PA14_72220	0	-1.57833	0.000801326	0.00672457	hypothetical protein	Hypothetical, unclassified, unknown
PA14_01430	0	-1.58239	0.00482489	0.0268162	short chain dehydrogenase	Biosynthesis of cofactors, prosthetic groups and carriers
PA14_00925	0	-1.58358	0.00129835	0.00982268	hypothetical protein	Hypothetical, unclassified, unknown
PA14_28120	0	-1.59419	0.00168031	0.0119465	hypothetical protein	Hypothetical, unclassified, unknown
PA14_69570	corA	-1.5942	0.00557166	0.0298909	magnesium/cobalt transport protein	Transport of small molecules
PA14_02220	0	-1.60015	0.000601543	0.00549875	chemotaxis transducer	Chemotaxis
PA14_54370	lepA	-1.60477	4.3998e-05	0.000693002	GTP-binding protein LepA	Protein secretion/export apparatus
PA14_57820	0	-1.6078	0.000497452	0.00474191	hypothetical protein	Hypothetical, unclassified, unknown
PA14_28010	0	-1.60893	0.0077676	0.0379238	hypothetical protein	Hypothetical, unclassified, unknown
PA14_23070	zwf	-1.61183	0.000729245	0.00632318	glucose-6-phosphate 1-dehydrogenase	Carbon compound catabolism
PA14_36200	0	-1.61406	0.000829994	0.00688613	ABC transporter substrate-binding protein	Transport of small molecules
PA14_45680	flhA	-1.61797	0.00107311	0.00846415	flagellar biosynthesis protein FlhA	Motility & Attachment
PA14_19020	0	-1.61902	0.00532844	0.0289082	hypothetical protein	Hypothetical, unclassified, unknown
PA14_04680	0	-1.62053	0.00578132	0.0305099	hypothetical protein	Fatty acid and phospholipid metabolism
PA14_31750	0	-1.62404	0.00057859	0.00536558	acyltransferase	Fatty acid and phospholipid metabolism
PA14_71600	purK	-1.62618	0.00159875	0.0115111	phosphoribosylaminoimidazole carboxylase ATPase subunit	Nucleotide biosynthesis and metabolism
PA14_05810	amaB	-1.62875	0.00401193	0.0235637	allantoate amidohydrolase	Nucleotide biosynthesis and metabolism
PA14_29390	0	-1.63184	0.000639265	0.00572098	hypothetical protein	Hypothetical, unclassified, unknown
PA14_11370	0	-1.64169	0.00376755	0.0226363	lipoprotein	Fatty acid and phospholipid metabolism
PA14_67720	secB	-1.64394	9.18179e-06	0.000193454	preprotein translocase subunit SecB	Protein secretion/export apparatus
PA14_66910	0	-1.64479	0.00134585	0.0101018	hypothetical protein	Hypothetical, unclassified, unknown
PA14_37770	0	-1.64892	0.00208002	0.0141403	hydrolase	Carbon compound catabolism
PA14_55117	0	-1.6497	0.00254431	0.0165074	hypothetical protein	Hypothetical, unclassified, unknown
PA14_00660	0	-1.65334	0.00134975	0.0101064	RNA 2'-phosphotransferase-like protein	Translation, post-translational modification, degradation; Putative enzymes
PA14_53920	0	-1.65536	0.00271525	0.0174615	transcriptional regulator	Transcriptional regulators
PA14_41090	mltD	-1.65615	0.000338053	0.00356068	membrane-bound lytic murein transglycosylase D	Cell wall / LPS / capsule
PA14_25630	rpmF	-1.6665	0.000202542	0.00232991	50S ribosomal protein L32	Translation, post-translational modification, degradation
PA14_02200	0	-1.66727	0.000730025	0.00632318	chemotaxis protein methyltransferase	Chemotaxis
PA14_37260	0	-1.66862	0.00137166	0.0102346	porin	Transport of small molecules
PA14_61360	0	-1.67082	0.00019947	0.00229974	hypothetical protein	Fatty acid and phospholipid metabolism
PA14_25620	0	-1.67555	0.000127944	0.00161317	hypothetical protein	Hypothetical, unclassified, unknown
PA14_66710	rpmE	-1.67914	0.00527789	0.028742	50S ribosomal protein L31	Translation, post-translational modification, degradation
PA14_60590	0	-1.68153	0.00243018	0.0159321	hypothetical protein	Hypothetical, unclassified, unknown
PA14_23060	hexR	-1.68407	0.000417911	0.00413131	DNA-binding transcriptional regulator HexR	Transcriptional regulators
PA14_32300	0	-1.68461	0.00814304	0.0392138	kinase	Two-component regulatory systems
PA14_58670	ampD	-1.69518	0.00151052	0.0110148	N-acetyl-anhydromuranmyl-L-alanine amidase	Cell wall / LPS / capsule
PA14_09470	phzB1	-1.69589	1.34856e-05	0.000268609	phenazine biosynthesis protein	Secreted Factors (toxins, enzymes, alginate)
PA14_62490	dksA	-1.69767	3.81337e-06	9.38491e-05	suppressor protein DksA	Transcriptional regulators
PA14_30730	0	-1.70348	9.47241e-05	0.00126409	hypothetical protein	Hypothetical, unclassified, unknown
PA14_62690	0	-1.70943	3.4353e-05	0.000578464	hypothetical protein	Hypothetical, unclassified, unknown
PA14_07330	0	-1.71044	1.04047e-05	0.000213902	hypothetical protein	Hypothetical, unclassified, unknown
PA14_19490	0	-1.71221	0.002245	0.0151014	antioxidant protein	Adaptation, Protection
PA14_43910	0	-1.71807	0.00110489	0.00862239	hypothetical protein	Hypothetical, unclassified, unknown
PA14_44980	0	-1.72896	0.00341489	0.0210612	TetR family transcriptional regulator	Transcriptional regulators
PA14_01190	0	-1.73032	0.00111817	0.00869894	3-oxoacyl-ACP synthase	Fatty acid and phospholipid metabolism
PA14_17060	rpsB	-1.73802	0.000163574	0.00193828	30S ribosomal protein S2	Translation, post-translational modification, degradation
PA14_41920	aroF-1	-1.74151	0.00058344	0.00538985	phospho-2-dehydro-3-deoxyheptonate aldolase	Amino acid biosynthesis and metabolism
PA14_34100	0	-1.74566	9.06075e-06	0.000193152	hypothetical protein	Hypothetical, unclassified, unknown
PA14_07030	0	-1.74966	0.000416879	0.00413131	cytochrome c'	Energy metabolism
PA14_34080	0	-1.75037	0.000542189	0.00511135	hypothetical protein	Hypothetical, unclassified, unknown
PA14_68900	0	-1.75388	0.00122044	0.00936647	iron ABC transporter substrate-binding protein	Transport of small molecules
PA14_31760	0	-1.75549	7.66832e-06	0.000167753	phosphatidate cytidylyltransferase	Fatty acid and phospholipid metabolism
PA14_10360	0	-1.75641	0.000499295	0.00474191	hypothetical protein	Hypothetical, unclassified, unknown
PA14_41690	0	-1.7566	0.000279864	0.00303522	hypothetical protein	Hypothetical, unclassified, unknown
PA14_18090	0	-1.76676	0.00208954	0.0141862	major facilitator subfamily transporter protein	Transport of small molecules
PA14_33310	0	-1.76932	0.000748895	0.0064107	hypothetical protein	Hypothetical, unclassified, unknown
PA14_43190	0	-1.76956	0.000102143	0.00133727	oxidoreductase	Putative enzymes
PA14_38110	0	-1.76974	0.000307946	0.00329097	serine/threonine transporter SstT	Transport of small molecules
PA14_50200	fleS	-1.77213	3.94519e-06	9.66287e-05	two-component sensor	Two-component regulatory systems
PA14_20950	fabH2	-1.77651	6.4238e-06	0.000144861	3-oxoacyl-ACP synthase	Fatty acid and phospholipid metabolism
PA14_14520	0	-1.77857	0.0048346	0.0268162	hypothetical protein	Membrane proteins
PA14_11350	0	-1.77864	0.000888314	0.007299	hypothetical protein	Hypothetical, unclassified, unknown
PA14_02090	0	-1.77871	0.00180812	0.0126965	TetR family transcriptional regulator	Transcriptional regulators
PA14_42740	0	-1.78011	0.000548167	0.00515821	methylthioribulose-1-phosphate dehydratase	Carbon compound catabolism
PA14_66550	hemE	-1.78139	0.0016191	0.0116045	uroporphyrinogen decarboxylase	Biosynthesis of cofactors, prosthetic groups and carriers
PA14_52130	0	-1.78299	7.55027e-07	2.40061e-05	hypothetical protein	Hypothetical, unclassified, unknown
PA14_51270	dapA	-1.786	4.1543e-05	0.000664557	dihydrodipicolinate synthase	Amino acid biosynthesis and metabolism; Hypothetical, unclassified, unknown
PA14_57580	rpsI	-1.7879	0.00101656	0.00810081	30S ribosomal protein S9	Translation, post-translational modification, degradation
PA14_19130	rhlI	-1.78864	5.13805e-07	1.78923e-05	autoinducer synthesis protein RhlI	Biosynthesis of cofactors, prosthetic groups and carriers
PA14_27470	0	-1.78944	0.00620899	0.0322795	zinc carboxypeptidase	Putative enzymes
PA14_54590	ung	-1.79011	0.000134028	0.00166526	uracil-DNA glycosylase	DNA replication, recombination, modification and repair
PA14_70190	rpmB	-1.79197	0.000248233	0.00278054	50S ribosomal protein L28	Translation, post-translational modification, degradation
PA14_67750	0	-1.79855	0.000956279	0.00773332	rhodanese-like domain-containing protein	Transport of small molecules
PA14_20940	0	-1.79865	7.4236e-08	3.42355e-06	acyl carrier protein	Fatty acid and phospholipid metabolism
PA14_22690	trkH	-1.79998	0.00139281	0.0103331	potassium uptake protein TrkH	Membrane proteins
PA14_00860	0	-1.80691	0.000142968	0.00174666	ABC transporter ATP-binding protein	Transport of small molecules
PA14_46060	gbuR	-1.80692	0.000445789	0.00435495	transcriptional regulator	Transcriptional regulators
PA14_07930	0	-1.81139	8.78245e-05	0.00118935	phosphoglycolate phosphatase	Carbon compound catabolism
PA14_55770	0	-1.81969	0.0019817	0.0135801	phosphate transporter	Transport of small molecules
PA14_69780	0	-1.8272	0.000156641	0.00188226	hypothetical protein	Hypothetical, unclassified, unknown
PA14_62510	0	-1.82977	0.00145465	0.0107451	glutamyl-Q tRNA(Asp) synthetase	Translation, post-translational modification, degradation; Putative enzymes
PA14_71620	purE	-1.83734	0.00430069	0.0245527	phosphoribosylaminoimidazole carboxylase catalytic subunit	Nucleotide biosynthesis and metabolism
PA14_04660	0	-1.84164	0.0101268	0.0462436	hypothetical protein	Two-component regulatory systems
PA14_30240	infA	-1.84375	0.00114094	0.00884922	translation initiation factor IF-1	Translation, post-translational modification, degradation
PA14_45380	ccmA	-1.84599	0.000131621	0.00165545	cytochrome c biogenesis protein CcmA	Transport of small molecules
PA14_63650	0	-1.84618	0.00586353	0.0308801	hypothetical protein	Hypothetical, unclassified, unknown
PA14_17250	0	-1.8465	3.13273e-05	0.000538135	amino acid permease	Transport of small molecules
PA14_41830	thrH	-1.8486	0.00333751	0.0206337	phosphoserine phosphatase	Amino acid biosynthesis and metabolism
PA14_63060	smpB	-1.85351	0.000606833	0.00552736	SsrA-binding protein	Translation, post-translational modification, degradation
PA14_20450	phnP	-1.85544	0.00500326	0.0275099	carbon-phosphorus lyase complex accessory protein	Transport of small molecules
PA14_45700	0	-1.85628	9.50378e-05	0.00126409	hypothetical protein	Hypothetical, unclassified, unknown
PA14_24990	0	-1.85648	7.31426e-07	2.34011e-05	hypothetical protein	Hypothetical, unclassified, unknown
PA14_34460	0	-1.85701	0.000496231	0.00474191	hypothetical protein	Adaptation, Protection
PA14_42850	folE	-1.85886	2.4959e-05	0.000445175	GTP cyclohydrolase I	Biosynthesis of cofactors, prosthetic groups and carriers; Hypothetical, unclassified, unknown
PA14_66510	0	-1.85994	0.00633147	0.0326722	MFS transporter	Transport of small molecules
PA14_33350	0	-1.86061	0.000577667	0.00536558	hypothetical protein	Hypothetical, unclassified, unknown
PA14_72080	0	-1.86082	0.000214125	0.00245764	hypothetical protein	Hypothetical, unclassified, unknown
PA14_21770	0	-1.86402	0.00396619	0.0233905	DMT family permease	Transport of small molecules
PA14_46630	0	-1.869	6.14935e-05	0.000904555	hypothetical protein	Central intermediary metabolism
PA14_33240	0	-1.87176	0.00883599	0.0418036	hypothetical protein	Hypothetical, unclassified, unknown
PA14_67580	thiI	-1.87457	0.000418861	0.00413131	thiamine biosynthesis protein ThiI	Biosynthesis of cofactors, prosthetic groups and carriers
PA14_68170	rmlB	-1.879	9.35989e-06	0.000196366	dTDP-D-glucose 4,6-dehydratase	Cell wall / LPS / capsule
PA14_34800	0	-1.87966	1.99189e-05	0.000368104	amino acid transporter LysE	Transport of small molecules
PA14_66630	pilP	-1.88023	9.58225e-05	0.00127077	type 4 fimbrial biogenesis protein PilP	Motility & Attachment
PA14_02180	cheB	-1.88825	0.00312436	0.0195044	chemotaxis-specific methylesterase	Chemotaxis
PA14_01040	0	-1.88897	0.000325735	0.00344511	secretion protein	Protein secretion/export apparatus
PA14_11910	0	-1.88921	6.02872e-10	5.715e-08	hypothetical protein	Hypothetical, unclassified, unknown
PA14_31740	0	-1.88925	7.59943e-05	0.00106872	hypothetical protein	Hypothetical, unclassified, unknown
PA14_65480	rhdA	-1.9126	0.000161647	0.00192435	thiosulfate sulfurtransferase	Central intermediary metabolism
PA14_45370	ccmB	-1.91559	0.000163558	0.00193828	heme exporter protein CcmB	Transport of small molecules
PA14_42970	0	-1.91828	0.00186328	0.0129514	transcriptional regulator	Transcriptional regulators
PA14_09480	phzA1	-1.91851	0.00179023	0.0126055	phenazine biosynthesis protein	Secreted Factors (toxins, enzymes, alginate)
PA14_32985	gcvH2	-1.925	2.66078e-05	0.000470601	glycine cleavage system protein H	Amino acid biosynthesis and metabolism
PA14_69500	argH	-1.92543	1.03544e-05	0.000213727	argininosuccinate lyase	Amino acid biosynthesis and metabolism; Hypothetical, unclassified, unknown
PA14_12550	0	-1.93292	0.000782903	0.00660244	hypothetical protein	Hypothetical, unclassified, unknown
PA14_63190	0	-1.93475	0.000711834	0.00618655	hypothetical protein	Membrane proteins
PA14_00820	0	-1.93496	3.03012e-07	1.15755e-05	hypothetical protein	Hypothetical, unclassified, unknown
PA14_15050	0	-1.93496	0.000814287	0.00679925	hypothetical protein	Hypothetical, unclassified, unknown
PA14_61460	0	-1.9375	6.94838e-05	0.00099354	hypoxanthine-guanine phosphoribosyltransferase	Nucleotide biosynthesis and metabolism
PA14_15970	rpsP	-1.94707	0.000112747	0.00145013	30S ribosomal protein S16	Translation, post-translational modification, degradation
PA14_37745	0	-1.94801	0.00056412	0.00527922	carbamoyl transferase	Putative enzymes
PA14_61220	0	-1.95052	0.000273869	0.00299559	hypothetical protein	Translation, post-translational modification, degradation
PA14_66900	ubiE	-1.95255	0.000275903	0.00300859	ubiquinone/menaquinone biosynthesis methyltransferase	Biosynthesis of cofactors, prosthetic groups and carriers
PA14_54510	0	-1.95357	0.0029019	0.0183755	two-component response regulator	Two-component regulatory systems
PA14_13010	0	-1.95714	8.18305e-05	0.00113214	hypothetical protein	Hypothetical, unclassified, unknown
PA14_21000	0	-1.96395	1.18762e-07	5.15207e-06	hypothetical protein	Hypothetical, unclassified, unknown
PA14_25520	0	-1.96868	0.00915414	0.0427866	hypothetical protein	Hypothetical, unclassified, unknown
PA14_42990	0	-1.97453	1.4001e-05	0.000276723	hypothetical protein	Hypothetical, unclassified, unknown
PA14_46360	0	-1.97715	0.00148873	0.010918	two-component response regulator	Two-component regulatory systems
PA14_21010	0	-1.98055	1.56325e-06	4.30229e-05	FAD-dependent monooxygenase	Energy metabolism
PA14_39200	0	-1.98851	0.000577098	0.00536558	transporter	Transport of small molecules
PA14_22570	csaA	-1.99207	0.00246735	0.0161308	CsaA protein	Chaperones & heat shock proteins
PA14_21070	0	-1.99218	0.000414279	0.00413131	MerR family transcriptional regulator	Transcriptional regulators
PA14_20970	cyp23	-1.99474	1.32925e-08	7.47742e-07	cytochrome P450	Adaptation, Protection
PA14_38950	0	-1.99896	0.00279909	0.0178216	hypothetical protein	Membrane proteins
PA14_46660	0	-1.99976	0.00392344	0.0231918	RNA polymerase ECF-subfamily sigma-70 factor	Transcriptional regulators
PA14_01610	0	-2.00886	0.00429895	0.0245527	hypothetical protein	Hypothetical, unclassified, unknown
PA14_01020	0	-2.01039	3.6905e-05	0.000609409	hypothetical protein	Hypothetical, unclassified, unknown
PA14_32290	0	-2.01226	0.00872656	0.0414775	hypothetical protein	Hypothetical, unclassified, unknown
PA14_24640	pyrD	-2.01612	8.65179e-06	0.000186086	dihydroorotate dehydrogenase 2	Nucleotide biosynthesis and metabolism
PA14_13710	0	-2.01828	0.00132565	0.00996473	hypothetical protein	Hypothetical, unclassified, unknown
PA14_24920	0	-2.02487	0.000153593	0.00185435	transcriptional regulator	Transcriptional regulators
PA14_01490	0	-2.02542	5.76374e-08	2.75481e-06	hemolysin	Putative enzymes
PA14_48800	0	-2.02671	7.75474e-06	0.000168921	hypothetical protein	Fatty acid and phospholipid metabolism
PA14_10480	0	-2.03164	5.22639e-05	0.000791535	transcriptional regulator	Transcriptional regulators
PA14_35670	pslG	-2.04736	2.05344e-07	8.40924e-06	glycosyl hydrolase	Carbon compound catabolism; Putative enzymes
PA14_20100	0	-2.05753	0.000969181	0.00781298	hypothetical protein	Antibiotic resistance and susceptibility
PA14_60450	rpmA	-2.06229	5.16399e-06	0.000121818	50S ribosomal protein L27	Translation, post-translational modification, degradation
PA14_02270	0	-2.06359	6.09457e-07	2.00653e-05	chemotaxis transducer	Chemotaxis
PA14_00900	0	-2.06888	2.19328e-06	5.72827e-05	hypothetical protein	Hypothetical, unclassified, unknown
PA14_48190	0	-2.06973	0.00302826	0.0190837	transcriptional regulator	Transcriptional regulators
PA14_62780	0	-2.07448	0.00129487	0.00981988	hypothetical protein	Hypothetical, unclassified, unknown
PA14_05630	0	-2.07666	0.00402318	0.0235637	hypothetical protein	Hypothetical, unclassified, unknown
PA14_28360	0	-2.07723	3.82315e-05	0.000625262	hypothetical protein	Hypothetical, unclassified, unknown
PA14_27500	0	-2.08056	0.00126282	0.0096053	aminotransferase	Transport of small molecules
PA14_60470	ispB	-2.08345	0.000416201	0.00413131	octaprenyl-diphosphate synthase	Biosynthesis of cofactors, prosthetic groups and carriers
PA14_14730	iscS	-2.0852	0.000323807	0.00343896	cysteine desulfurase	Amino acid biosynthesis and metabolism
PA14_13720	0	-2.10637	0.00121748	0.00935779	hypothetical protein	Hypothetical, unclassified, unknown
PA14_33940	0	-2.10953	0.00174869	0.0123469	hypothetical protein	Hypothetical, unclassified, unknown
PA14_33340	0	-2.11066	4.59734e-05	0.000711396	helicase	Hypothetical, unclassified, unknown
PA14_05790	0	-2.11121	0.00263345	0.017021	transporter	Nucleotide biosynthesis and metabolism
PA14_46370	0	-2.115	3.0278e-05	0.000523625	two-component sensor	Two-component regulatory systems
PA14_02250	cheA	-2.11924	5.81206e-08	2.75481e-06	two-component sensor	Two-component regulatory systems
PA14_55220	0	-2.1203	1.74137e-05	0.000328933	MFS family transporter	Transport of small molecules
PA14_50320	0	-2.13047	0.00347875	0.0213522	hypothetical protein	Hypothetical, unclassified, unknown
PA14_20900	0	-2.13485	7.65313e-09	4.89705e-07	MFS transporter	Membrane proteins
PA14_72360	0	-2.13652	1.13562e-06	3.3008e-05	hypothetical protein	Hypothetical, unclassified, unknown
PA14_41840	cysH	-2.14169	3.64115e-05	0.000605164	phosphoadenosine phosphosulfate reductase	Central intermediary metabolism
PA14_30670	pgsA	-2.14621	1.53089e-05	0.000298715	CDP-diacylglycerol--glycerol-3-phosphate 3-phosphatidyltransferase	Fatty acid and phospholipid metabolism
PA14_35630	pslJ	-2.15117	3.46301e-07	1.29646e-05	hypothetical protein	Hypothetical, unclassified, unknown
PA14_64000	0	-2.15142	3.50489e-05	0.000586324	translation initiation factor Sui1	Transcription, RNA processing and degradation
[truncated: 175 more rows]

## Sheet: P1vsP7
Electronic table 2: Differentially expressed genes between Passage 1 and 7 from the daily SCV24 passaging in LB medium.
[truncated: 767 more rows]
