# Supplementary material for: Distinct Long- and Short-Term Adaptive Mechanisms in Pseudomonas aeruginosa
Source: Microbiol Spectr. 2022 Nov 14;10(6):e03043-22. doi: 10.1128/spectrum.03043-22 (PMC9769816; doi:10.1128/spectrum.03043-22)
Supplement: Supplemental file 3 — Data Set S3. Download spectrum.03043-22-s0003.xlsx, XLSX file, 0.03 MB [file spectrum.03043-22-s0003.xlsx]

## Sheet: new_table_8clusters
Dataset 3. Genes identified in the cluster Analysis.
Locus_Tag	gene_name	cluster
PA14_00730		1
PA14_00740		1
PA14_01660		1
PA14_02590	mdcE	1
PA14_02830	pcaB	1
PA14_02900	pcaK	1
PA14_04040		1
PA14_05870		1
PA14_06390		1
PA14_06875		1
PA14_07210		1
PA14_09550		1
PA14_10220		1
PA14_10270		1
PA14_10620	hpcB	1
PA14_10630	hpcC	1
PA14_10640		1
PA14_11000	hpaA	1
PA14_11060	cupB1	1
PA14_11190		1
PA14_11230		1
PA14_12990		1
PA14_13420		1
PA14_14680		1
PA14_15160		1
PA14_15770		1
PA14_16110		1
PA14_17460	pcm	1
PA14_18380	algA	1
PA14_18410	algF	1
PA14_18430	algJ	1
PA14_18450	algI	1
PA14_18470	algL	1
PA14_18480	algX	1
PA14_18500	algG	1
PA14_18510	algE	1
PA14_18520	algK	1
PA14_18550	alg44	1
PA14_18565	alg8	1
PA14_18580	algD	1
PA14_19370		1
PA14_20060		1
PA14_20290	amrZ	1
PA14_21130		1
PA14_22040	minC	1
PA14_23130		1
PA14_23680	ibpA	1
PA14_24150		1
PA14_25430		1
PA14_25450		1
PA14_25910		1
PA14_26090		1
PA14_26130	morB	1
PA14_28090		1
PA14_28140		1
PA14_28470		1
PA14_28530		1
PA14_29010		1
PA14_31390		1
PA14_31430		1
PA14_32060	xylS	1
PA14_32490		1
PA14_33430		1
PA14_33500	pvdH	1
PA14_35070		1
PA14_35400	pvcC	1
PA14_36060		1
PA14_36830		1
PA14_38050		1
PA14_38350	galU	1
PA14_38730		1
PA14_40080		1
PA14_40560		1
PA14_41300		1
PA14_42830		1
PA14_43720		1
PA14_44320		1
PA14_44530		1
PA14_46640		1
PA14_48930		1
PA14_48940	coaB	1
PA14_48970		1
PA14_50750		1
PA14_51490		1
PA14_51790	ruvA	1
PA14_52060		1
PA14_53220	fumC2	1
PA14_53700		1
PA14_54720		1
PA14_54740		1
PA14_55600		1
PA14_56190		1
PA14_56930		1
PA14_57060		1
PA14_57530	sspA	1
PA14_64740		1
PA14_64750		1
PA14_65795		1
PA14_65820		1
PA14_67090	mdoG	1
PA14_67450	blc	1
PA14_67460		1
PA14_68450		1
PA14_68460		1
PA14_71690		1
PA14_72090		1
PA14_72740		1
PA14_72760		1
PA14_72810		1
PA14_72900		1
PA14_00680		2
PA14_00720		2
PA14_01940		2
PA14_02520		2
PA14_02760		2
PA14_02770		2
PA14_02790	pcaF	2
PA14_02810	pcaT	2
PA14_03590		2
PA14_04850		2
PA14_06870	dnr	2
PA14_07050		2
PA14_07970		2
PA14_07980		2
PA14_07990		2
PA14_08160		2
PA14_08180		2
PA14_08190		2
PA14_08200		2
PA14_08210		2
PA14_08220		2
PA14_08230		2
PA14_08240		2
PA14_08250		2
PA14_08260		2
PA14_08270		2
PA14_08280		2
PA14_08300		2
PA14_09930		2
PA14_10780		2
PA14_10790	ampC	2
PA14_11900		2
PA14_12740		2
PA14_12750		2
PA14_13170		2
PA14_13730	narL	2
PA14_13740	narX	2
PA14_13750	narK1	2
PA14_14130		2
PA14_14360		2
PA14_14550		2
PA14_14660		2
PA14_16020		2
PA14_17570		2
PA14_17580		2
PA14_18100		2
PA14_18810		2
PA14_19350		2
PA14_19360		2
PA14_19380		2
PA14_20280		2
PA14_20890	rfaD	2
PA14_21220		2
PA14_21490	tle1	2
PA14_21630		2
PA14_21670		2
PA14_21680		2
PA14_21830		2
PA14_22880		2
PA14_24880		2
PA14_26770		2
PA14_26780		2
PA14_28150		2
PA14_28170		2
PA14_28490		2
PA14_28500		2
PA14_28520		2
PA14_29070		2
PA14_29120		2
PA14_29420		2
PA14_30040		2
PA14_30100		2
PA14_32140	antC	2
PA14_32150	antB	2
PA14_32160	antA	2
PA14_32310		2
PA14_32580		2
PA14_33450	treA	2
PA14_33480	sndH	2
PA14_35570	pslN	2
PA14_36390		2
PA14_36400		2
PA14_36420		2
PA14_36450		2
PA14_36460		2
PA14_36490		2
PA14_36540		2
PA14_36550		2
PA14_36820		2
PA14_37070		2
PA14_38370		2
PA14_38610		2
PA14_38630	atoB	2
PA14_38640		2
PA14_39080		2
PA14_39360		2
PA14_39390		2
PA14_41440		2
PA14_41970		2
PA14_42860		2
PA14_43050	hsiA2	2
PA14_43760		2
PA14_43900		2
PA14_44300	aer	2
PA14_44470	hemN	2
PA14_44640		2
PA14_44680		2
PA14_45630	fliA	2
PA14_45970		2
PA14_46160		2
PA14_46280		2
PA14_46840		2
PA14_47870		2
PA14_48830		2
PA14_48950		2
PA14_48960		2
PA14_49940		2
PA14_49960		2
PA14_50020		2
PA14_50500		2
PA14_50800	pdxH	2
PA14_52480		2
PA14_52490		2
PA14_52500		2
PA14_52510		2
PA14_52520		2
PA14_53230		2
PA14_53310		2
PA14_53450		2
PA14_53470		2
PA14_53810		2
PA14_53820		2
PA14_54410	mucB	2
PA14_54420	mucA	2
PA14_54430	algU	2
PA14_54730		2
PA14_54750		2
PA14_54810		2
PA14_56030		2
PA14_56220		2
PA14_56380		2
PA14_56390		2
PA14_56480		2
PA14_56510		2
PA14_56540		2
PA14_56590		2
PA14_57110		2
PA14_58080		2
PA14_60490		2
PA14_60810		2
PA14_61010		2
PA14_62380		2
PA14_62670		2
PA14_64500		2
PA14_67065	mdoH	2
PA14_67500	gloA3	2
PA14_68300	arcD	2
PA14_68470		2
PA14_68800		2
PA14_68840		2
PA14_69090		2
PA14_69950		2
PA14_72230		2
PA14_72260		2
PA14_72390		2
PA14_72500		2
PA14_01580	gabP	3
PA14_02270		3
PA14_06650	nirN	3
PA14_06660	nirE	3
PA14_06670	nirJ	3
PA14_06680	nirH	3
PA14_06690	nirG	3
PA14_06700	nirL	3
PA14_06710		3
PA14_06720	nirF	3
PA14_06730	nirC	3
PA14_06740	nirM	3
PA14_06750	nirS	3
PA14_06770	nirQ	3
PA14_06790		3
PA14_06810	norC	3
PA14_06830	norB	3
PA14_06840		3
PA14_06860		3
PA14_07900		3
PA14_11910		3
PA14_13320		3
PA14_20150	nosL	3
PA14_20170	nosY	3
PA14_20180	nosF	3
PA14_20190	nosD	3
PA14_20200	nosZ	3
PA14_21030		3
PA14_28360		3
PA14_29660		3
PA14_34100	hsiJ3	3
PA14_34110	dotU3	3
PA14_34150	sfa3	3
PA14_35630	pslJ	3
PA14_35640	pslI	3
PA14_35650	pslH	3
PA14_35670	pslG	3
PA14_35680	pslF	3
PA14_35690	pslE	3
PA14_36910	ligD	3
PA14_37770		3
PA14_37780		3
PA14_38850	exaB	3
PA14_38910		3
PA14_38920		3
PA14_38930		3
PA14_42920	hsiJ2	3
PA14_44230		3
PA14_44450		3
PA14_47530		3
PA14_48760		3
PA14_52670	astD	3
PA14_52690	aruG	3
PA14_58610		3
PA14_61380		3
PA14_70650		3
PA14_70670	glcF	3
PA14_00580		4
PA14_00600		4
PA14_00820	tagQ1	4
PA14_00830	tagR1	4
PA14_00850	tagS1	4
PA14_00860	tagT1	4
PA14_00875	ppkA	4
PA14_00890	pppA	4
PA14_00900	tagF1	4
PA14_00910	icmF1	4
PA14_00925	tssL1	4
PA14_00940	tssK1	4
PA14_00960	tssJ1	4
PA14_00970		4
PA14_01010	hsiB1	4
PA14_01020	hsiC1	4
PA14_01030	hcp1	4
PA14_01040	tagJ1	4
PA14_01060	tssE1	4
PA14_01070	tssF1	4
PA14_01080	tssG1	4
PA14_01100	clpV1	4
PA14_01110	vgrG1a	4
PA14_01120	tsi6	4
PA14_01140	tse6	4
PA14_01170		4
PA14_01180		4
PA14_01190		4
PA14_01200		4
PA14_01230		4
PA14_01540		4
PA14_01720	ahpF	4
PA14_05690	codA	4
PA14_05700	codB	4
PA14_05740		4
PA14_05750		4
PA14_05770	dhT	4
PA14_05790		4
PA14_12960		4
PA14_13350		4
PA14_13360		4
PA14_13370		4
PA14_13380		4
PA14_14210		4
PA14_16150		4
PA14_16180		4
PA14_16190		4
PA14_16200		4
PA14_16210		4
PA14_18950		4
PA14_19020	tse3	4
PA14_19590		4
PA14_20020	hasAp	4
PA14_20100		4
PA14_21450		4
PA14_21460		4
PA14_21470		4
PA14_23090		4
PA14_24990		4
PA14_28010		4
PA14_28020		4
PA14_28210		4
PA14_29190		4
PA14_29390		4
PA14_29400		4
PA14_29405	rhsI1	4
PA14_29410		4
PA14_31720		4
PA14_31750		4
PA14_31760		4
PA14_36200		4
PA14_37210		4
PA14_37260		4
PA14_38860	exaA	4
PA14_38900		4
PA14_39440		4
PA14_39460		4
PA14_40330		4
PA14_40650		4
PA14_40660		4
PA14_45700		4
PA14_46370		4
PA14_52130		4
PA14_56100		4
PA14_56140		4
PA14_56160		4
PA14_56170		4
PA14_58250		4
PA14_58260		4
PA14_58270		4
PA14_63410		4
PA14_64270		4
PA14_64650	ureE	4
PA14_65170	rpsR	4
PA14_65180	rpsF	4
PA14_67050		4
PA14_67520		4
PA14_67530		4
PA14_67720	secB	4
PA14_67830		4
PA14_67850		4
PA14_68890		4
PA14_68900		4
PA14_00080		5
PA14_01490		5
PA14_01600		5
PA14_01620	aptA	5
PA14_02200		5
PA14_02220		5
PA14_02230	cheW	5
PA14_02250	cheA	5
PA14_02260		5
PA14_06580		5
PA14_09400	phzS	5
PA14_09470	phzB1	5
PA14_09500	opmD	5
PA14_09520	mexI	5
PA14_09530	mexH	5
PA14_09540	mexG	5
PA14_10360		5
PA14_18070		5
PA14_18800		5
PA14_19100	rhlA	5
PA14_19540		5
PA14_19690		5
PA14_20460		5
PA14_20480		5
PA14_20900		5
PA14_20920		5
PA14_20940		5
PA14_20950	fabH2	5
PA14_20960		5
PA14_20970	cyp23	5
PA14_20980		5
PA14_21000		5
PA14_21010		5
PA14_21020		5
PA14_31740		5
PA14_33010	glyA2	5
PA14_33310		5
PA14_33340		5
PA14_33940	tseF	5
PA14_33960	vgrG3	5
PA14_33990	clpV3	5
PA14_34000	hsiH3	5
PA14_34010	hsiG3	5
PA14_34020	hsiF3	5
PA14_34030	hcp3	5
PA14_34050	hsiC3	5
PA14_34070	hsiB3	5
PA14_34080	lip3	5
PA14_34130	icmF3	5
PA14_34140	hsiA3	5
PA14_34870	chiC	5
PA14_36560		5
PA14_37745		5
PA14_38880		5
PA14_39270		5
PA14_40260		5
PA14_40290	lasA	5
PA14_43020	hsiF2	5
PA14_43030	hsiC2	5
PA14_43040	hsiB2	5
PA14_45110	cysP	5
PA14_48780		5
PA14_52440		5
PA14_53250	cpbD	5
PA14_55780		5
PA14_55850		5
PA14_55880		5
PA14_55890		5
PA14_55900		5
PA14_55930		5
PA14_55940		5
PA14_60750	pra	5
PA14_60850	mexC	5
PA14_61530		5
PA14_62680		5
PA14_62690		5
PA14_72360		5
PA14_72370		5
PA14_00210		6
PA14_00280	hemF	6
PA14_00570		6
PA14_00670		6
PA14_00990	tssA1	6
PA14_01150	eagT6	6
PA14_02090		6
PA14_02530		6
PA14_03560		6
PA14_03610		6
PA14_03710		6
PA14_04110	serA	6
PA14_04660		6
PA14_04760	coaD	6
PA14_05080	metX	6
PA14_05300		6
PA14_07330		6
PA14_07560	rpsU	6
PA14_08790	rpsL	6
PA14_08840	rpsJ	6
PA14_08990	rpsH	6
PA14_09990		6
PA14_11690	ppa	6
PA14_12010	proA	6
PA14_12350		6
PA14_12550		6
PA14_12700		6
PA14_12920		6
PA14_13010		6
PA14_13390		6
PA14_14710		6
PA14_14730	iscS	6
PA14_14740		6
PA14_15970	rpsP	6
PA14_16070	hom	6
PA14_17000		6
PA14_17060	rpsB	6
PA14_17250		6
PA14_17675	dgkA	6
PA14_17920	glpM	6
PA14_17990		6
PA14_18740	argG	6
PA14_19490	lsfA	6
PA14_19650		6
PA14_19990		6
PA14_20140	fpr	6
PA14_20590	amiR	6
PA14_21070		6
PA14_22370		6
PA14_22690	trkH	6
PA14_23060	hexR	6
PA14_23070	zwf	6
PA14_24640	pyrD	6
PA14_24920		6
PA14_25620		6
PA14_25630	rpmF	6
PA14_27120		6
PA14_27500		6
PA14_27850	queF	6
PA14_28000		6
PA14_28120		6
PA14_28130		6
PA14_30730		6
PA14_32985	gcvH2	6
PA14_33350		6
PA14_34460		6
PA14_34800		6
PA14_36190		6
PA14_38990		6
PA14_39200		6
PA14_40170		6
PA14_40310		6
PA14_41090	mltD	6
PA14_41420		6
PA14_41690		6
PA14_41840	cysH	6
PA14_41920	aroF-1	6
PA14_42850	folE	6
PA14_43310		6
PA14_44050	sdhD	6
PA14_44060	sdhC	6
PA14_45380	ccmA	6
PA14_46380		6
PA14_46650		6
PA14_46660		6
PA14_48800		6
PA14_49060		6
PA14_49150		6
PA14_50940		6
PA14_51270	dapA	6
PA14_51500		6
PA14_51840		6
PA14_52340		6
PA14_53890		6
PA14_53920		6
PA14_54590	ung	6
PA14_55760		6
PA14_56090		6
PA14_56110		6
PA14_56620		6
PA14_56840		6
PA14_57580	rpsI	6
PA14_57590	rplM	6
PA14_57650		6
PA14_57720	cysD	6
PA14_57820		6
PA14_58170	gatC	6
PA14_60230	comL	6
PA14_60400	rpsT	6
PA14_60450	rpmA	6
PA14_60460	rplU	6
PA14_61260		6
PA14_61360		6
PA14_61750	ipk	6
PA14_61770	prs	6
PA14_62490	dksA	6
PA14_63060	smpB	6
PA14_63820		6
PA14_64000		6
PA14_64140	prmA	6
PA14_66710	rpmE	6
PA14_66900	ubiE	6
PA14_67580	thiI	6
PA14_67600	glnA	6
PA14_67620		6
PA14_68060		6
PA14_68740	argA	6
PA14_69500	argH	6
PA14_69620		6
PA14_69780		6
PA14_69940	xpt	6
PA14_70180	rpmG	6
PA14_70190	rpmB	6
PA14_70640	rubA1	6
PA14_71100		6
PA14_72080		6
PA14_72220		6
PA14_72620	metN	6
PA14_00650		7
PA14_00710	osmC	7
PA14_01730		7
PA14_04650	pfpI	7
PA14_05880		7
PA14_06000		7
PA14_06010		7
PA14_07070		7
PA14_10820		7
PA14_11270	oprG	7
PA14_11480		7
PA14_11580		7
PA14_11890		7
PA14_12260		7
PA14_12680		7
PA14_12840		7
PA14_13610		7
PA14_14540		7
PA14_16680		7
PA14_16930		7
PA14_18670	bfrB	7
PA14_19310		7
PA14_19480		7
PA14_20860		7
PA14_22330		7
PA14_22980		7
PA14_22990		7
PA14_23000		7
PA14_23010	gltK	7
PA14_23030	oprB	7
PA14_24440		7
PA14_24630		7
PA14_24740		7
PA14_27730	fadE	7
PA14_28260		7
PA14_28620		7
PA14_29500		7
PA14_29650		7
PA14_30260		7
PA14_30830		7
PA14_31330		7
PA14_31350		7
PA14_32190		7
PA14_32220	catB	7
PA14_32240	catA	7
PA14_33160		7
PA14_36410		7
PA14_36470		7
PA14_36500		7
PA14_36650		7
PA14_36780		7
PA14_38340		7
PA14_38580		7
PA14_38590	bdhA	7
PA14_39960	phzB2	7
PA14_40750		7
PA14_42200		7
PA14_44290	acnA	7
PA14_44340		7
PA14_44350		7
PA14_44360		7
PA14_44420		7
PA14_44430		7
PA14_46240		7
PA14_46250		7
PA14_46810		7
PA14_47130		7
PA14_48530		7
PA14_48540		7
PA14_48570		7
PA14_48590		7
PA14_48600		7
PA14_48610		7
PA14_48640		7
PA14_49210	napE	7
PA14_49910		7
PA14_51220		7
PA14_51350	phnB	7
PA14_51360	phnA	7
PA14_51380	pqsE	7
PA14_51390	pqsD	7
PA14_51410	pqsC	7
PA14_51420	pqsB	7
PA14_51860		7
PA14_52810		7
PA14_52820		7
PA14_52840		7
PA14_52850		7
PA14_52870		7
PA14_52880		7
PA14_52890		7
PA14_52900		7
PA14_52910		7
PA14_53500		7
PA14_56670		7
PA14_56680	feoB	7
PA14_58320		7
PA14_60560		7
PA14_60700	ccpR	7
PA14_61000		7
PA14_62420		7
PA14_64480	osmE	7
PA14_64490		7
PA14_64520		7
PA14_66460		7
PA14_67400		7
PA14_68780		7
PA14_68850	gcvP1	7
PA14_69070		7
PA14_69470	algR	7
PA14_71500	soxA	7
PA14_71590		7
PA14_71630	adhA	7
PA14_00620		8
PA14_01520		8
PA14_01990		8
PA14_06170		8
PA14_07440		8
PA14_09260	pchR	8
PA14_10170	fepB	8
PA14_10240		8
PA14_10250	acoB	8
PA14_11010		8
PA14_13450		8
PA14_13460		8
PA14_13520		8
PA14_13530		8
PA14_16140		8
PA14_17940	glpR	8
PA14_17980	glpF	8
PA14_18680		8
PA14_18760		8
PA14_20010	hasR	8
PA14_20560	amiE	8
PA14_20570		8
PA14_20580	amiC	8
PA14_22340		8
PA14_22350	actP	8
PA14_24790		8
PA14_27640		8
PA14_31820		8
PA14_32710		8
PA14_32720		8
PA14_32905		8
PA14_33260	pvdS	8
PA14_33270	pvdG	8
PA14_33280	pvdL	8
PA14_33520		8
PA14_33530		8
PA14_33590		8
PA14_33690	pvdE	8
PA14_33700	pvdF	8
PA14_33720	pvdN	8
PA14_33730		8
PA14_33740	pvdP	8
PA14_33770		8
PA14_33810	pvdA	8
PA14_33820	pvdQ	8
PA14_35160		8
PA14_35170		8
PA14_37250		8
PA14_37270		8
PA14_37290		8
PA14_37310		8
PA14_37320		8
PA14_38210		8
PA14_38220		8
PA14_38260		8
PA14_39800		8
PA14_39810		8
PA14_45100		8
PA14_45890		8
PA14_45910		8
PA14_46900		8
PA14_47380		8
PA14_47390		8
PA14_47400		8
PA14_52250		8
PA14_52800	acsA	8
PA14_55580	nemO	8
PA14_55750		8
PA14_56280		8
PA14_56830	icmP	8
PA14_56850		8
PA14_57990		8
PA14_58010		8
PA14_58030	fumC	8
PA14_58040		8
PA14_58330		8
PA14_58580		8
PA14_58600		8
PA14_60480		8
PA14_62290		8
PA14_62300		8
PA14_62330		8
PA14_62350		8
PA14_64690		8
PA14_64700		8
PA14_71890		8
PA14_72970	tonB	8
